# Supplementary material for: CLCAs - A Family of Metalloproteases of Intriguing Phylogenetic Distribution and with Cases of Substituted Catalytic Sites
Source: PLoS One. 2013 May 9;8(5):e62272. doi: 10.1371/journal.pone.0062272 (PMC3650047; doi:10.1371/journal.pone.0062272)
Supplement: Table S2 — Plasmid, virus and prophage BLAST hits for CLCA_X proteins (QueryID) obtained in the ACCLAME database. (XLS) [file pone.0062272.s006.xls]

## Sheet: Arkusz1
Supplementary Table S2
Plasmid, virus and prophage BLAST hits forCLCA_X proteins (QueryID) obtained in the ACCLAME database
#HitId	QueryId	QuerySeqLength	HitSeqLength	MgeId	MgeName	MgeType	Hosts	FuncAnnot	BitScore	EvalScore	PercIdent	GbkAnnot
protein:plasmid:158381	gi|120536892|ref|YP_956950.1|(12961624:1909)	329	1909	mge:1813	pMAQU01	plasmid	Marinobacter aquaeolei VT8		652	0.000000e+00	100	hypothetical protein
protein:plasmid:126406	gi|134287922|ref|YP_001110086.1|(6991086:1118)	388	1118	mge:1925	pBVIE03	plasmid	Burkholderia vietnamiensis G4		765	0.000000e+00	100	hypothetical protein
protein:proph:181874	gi|193076431|gb|ABO11084.2|(151422:445)	271	417	mge:2663	prophinder:43499	prophage	Acinetobacter baumannii ATCC 17978		556	1.000000e-159	100	hypothetical protein
protein:vir:2812	gi|315274348|gb|ADU03756.1|(11951467:2806)	273	2806	mge:59	Stx2 converting bacteriophage I	virus	Escherichia coli O157:H7 EDL933; Escherichia coli O157:H7		541	1.000000e-154	100	hypothetical protein
protein:vir:98516	gi|41179371:7001000	314	2052	mge:1592	BMP-1	virus	Bordetella bronchiseptica		578	1.000000e-165	100	hypothetical protein predicted by GeneMark
protein:proph:168764	gi|42526652|ref|NP_971750.1|(719937:2689)	288	2689	mge:2303	prophinder:45760	prophage	Treponema denticola ATCC 35405		511	1.000000e-145	100	phage minor structural protein, putative
protein:proph:168014	gi|51596166|ref|YP_070357.1|(10961367:2133)	256	2133	mge:2280	prophinder:42502	prophage	Yersinia pseudotuberculosis IP 32953		513	1.000000e-146	100	hypothetical protein
protein:proph:169161	gi|54302257|ref|YP_132250.1|(8061030:2047)	286	2047	mge:2317	prophinder:45385	prophage	Photobacterium profundum SS9		525	1.000000e-149	100	hypothetical protein
protein:vir:10165	gi|315274348|gb|ADU03756.1|(11951467:2806)	273	2576	mge:180	Stx2 converting bacteriophage II	virus	Escherichia coli; Escherichia coli O157:H7		539	1.000000e-153	99	hypothetical protein
protein:plasmid:122010	gi|228969344|ref|ZP_04130191.1|(243573:1025)	329	576	mge:1069	pBc10987	plasmid	Bacillus cereus ATCC 10987		669	0.000000e+00	96	hypothetical protein
protein:plasmid:139425	gi|335348301|gb|EGM49808.1|(292546:1336)	234	1229	mge:902	pMP118	plasmid	Lactobacillus salivarius subsp. salivarius UCC118		417	1.000000e-117	96	hypothetical protein
protein:vir:104398	gi|315274348|gb|ADU03756.1|(11951467:2806)	273	2783	mge:1471	86	virus	Escherichia coli		498	1.000000e-141	91	hypothetical protein
protein:proph:168014	gi|315274348|gb|ADU03756.1|(11951467:2806)	273	2133	mge:2280	prophinder:42502	prophage	Yersinia pseudotuberculosis IP 32953		370	1.000000e-102	66	hypothetical protein
protein:vir:10165	gi|51596166|ref|YP_070357.1|(10961367:2133)	256	2576	mge:180	Stx2 converting bacteriophage II	virus	Escherichia coli; Escherichia coli O157:H7		344	5.000000e-95	65	hypothetical protein
protein:vir:2812	gi|51596166|ref|YP_070357.1|(10961367:2133)	256	2806	mge:59	Stx2 converting bacteriophage I	virus	Escherichia coli O157:H7 EDL933; Escherichia coli O157:H7		345	4.000000e-95	65	hypothetical protein
protein:vir:3316	gi|51596166|ref|YP_070357.1|(10961367:2133)	256	2806	mge:66	933W	virus	Escherichia coli O157:H7 EDL933		345	4.000000e-95	65	hypothetical protein
protein:vir:837	gi|51596166|ref|YP_070357.1|(10961367:2133)	256	2806	mge:16	VT2-Sa	virus	Escherichia coli O157:H7 EDL933; Escherichia coli O157:H7		345	4.000000e-95	65	hypothetical protein
protein:vir:9999	gi|51596166|ref|YP_070357.1|(10961367:2133)	256	2806	mge:179	Stx1 converting bacteriophage	virus	Escherichia coli; Escherichia coli O157:H7		345	4.000000e-95	65	hypothetical protein
protein:vir:104398	gi|51596166|ref|YP_070357.1|(10961367:2133)	256	2783	mge:1471	86	virus	Escherichia coli		350	1.000000e-96	64	hypothetical protein
protein:vir:104398	gi|269138988|ref|YP_003295689.1|(153409:1535)	257	2783	mge:1471	86	virus	Escherichia coli		315	2.000000e-86	63	hypothetical protein
protein:vir:10165	gi|269138988|ref|YP_003295689.1|(153409:1535)	257	2576	mge:180	Stx2 converting bacteriophage II	virus	Escherichia coli; Escherichia coli O157:H7		308	4.000000e-84	62	hypothetical protein
protein:vir:2812	gi|269138988|ref|YP_003295689.1|(153409:1535)	257	2806	mge:59	Stx2 converting bacteriophage I	virus	Escherichia coli O157:H7 EDL933; Escherichia coli O157:H7		310	1.000000e-84	62	hypothetical protein
protein:vir:3316	gi|269138988|ref|YP_003295689.1|(153409:1535)	257	2806	mge:66	933W	virus	Escherichia coli O157:H7 EDL933		310	1.000000e-84	62	hypothetical protein
protein:vir:837	gi|269138988|ref|YP_003295689.1|(153409:1535)	257	2806	mge:16	VT2-Sa	virus	Escherichia coli O157:H7 EDL933; Escherichia coli O157:H7		309	2.000000e-84	62	hypothetical protein
protein:vir:9999	gi|269138988|ref|YP_003295689.1|(153409:1535)	257	2806	mge:179	Stx1 converting bacteriophage	virus	Escherichia coli; Escherichia coli O157:H7		309	2.000000e-84	62	hypothetical protein
protein:proph:168014	gi|269138988|ref|YP_003295689.1|(153409:1535)	257	2133	mge:2280	prophinder:42502	prophage	Yersinia pseudotuberculosis IP 32953		310	7.000000e-85	61	hypothetical protein
protein:vir:107398	gi|338778634|gb|EGP43105.1|(7491007:2054)	231	2052	mge:1537	BPP-1	virus	Bordetella		258	3.000000e-69	61	Bbp10
protein:vir:107790	gi|338778634|gb|EGP43105.1|(7491007:2054)	231	2052	mge:1673	BIP-1	virus	Bordetella bronchiseptica		258	3.000000e-69	61	lysin
protein:vir:98516	gi|338778634|gb|EGP43105.1|(7491007:2054)	231	2052	mge:1592	BMP-1	virus	Bordetella bronchiseptica		258	3.000000e-69	61	hypothetical protein predicted by GeneMark
protein:vir:10165	gi|239907128|ref|YP_002953869.1|(11181549:3195)	416	2576	mge:180	Stx2 converting bacteriophage II	virus	Escherichia coli; Escherichia coli O157:H7		130	3.000000e-30	59	hypothetical protein
protein:vir:2812	gi|239907128|ref|YP_002953869.1|(11181549:3195)	416	2806	mge:59	Stx2 converting bacteriophage I	virus	Escherichia coli O157:H7 EDL933; Escherichia coli O157:H7		130	2.000000e-30	59	hypothetical protein
protein:vir:3316	gi|239907128|ref|YP_002953869.1|(11181549:3195)	416	2806	mge:66	933W	virus	Escherichia coli O157:H7 EDL933		130	2.000000e-30	59	hypothetical protein
protein:vir:837	gi|239907128|ref|YP_002953869.1|(11181549:3195)	416	2806	mge:16	VT2-Sa	virus	Escherichia coli O157:H7 EDL933; Escherichia coli O157:H7		130	2.000000e-30	59	hypothetical protein
protein:vir:9999	gi|239907128|ref|YP_002953869.1|(11181549:3195)	416	2806	mge:179	Stx1 converting bacteriophage	virus	Escherichia coli; Escherichia coli O157:H7		130	2.000000e-30	59	hypothetical protein
protein:proph:168014	gi|303258118|ref|ZP_07344126.1|(369718:1004)	350	2133	mge:2280	prophinder:42502	prophage	Yersinia pseudotuberculosis IP 32953		144	2.000000e-34	59	hypothetical protein
protein:plasmid:126406	gi|51245843|ref|YP_065727.1|(13971681:3196)	284	1118	mge:1925	pBVIE03	plasmid	Burkholderia vietnamiensis G4		155	5.000000e-38	59	hypothetical protein
protein:proph:168014	gi|239907128|ref|YP_002953869.1|(11181549:3195)	416	2133	mge:2280	prophinder:42502	prophage	Yersinia pseudotuberculosis IP 32953		139	6.000000e-33	58	hypothetical protein
protein:vir:104398	gi|303258118|ref|ZP_07344126.1|(369718:1004)	350	2783	mge:1471	86	virus	Escherichia coli		137	2.000000e-32	57	hypothetical protein
protein:proph:168014	gi|331000123|ref|ZP_08323816.1|(368693:1182)	326	2133	mge:2280	prophinder:42502	prophage	Yersinia pseudotuberculosis IP 32953		142	7.000000e-34	57	hypothetical protein
protein:vir:104398	gi|331000123|ref|ZP_08323816.1|(368693:1182)	326	2783	mge:1471	86	virus	Escherichia coli		135	6.000000e-32	56	hypothetical protein
protein:plasmid:139425	gi|227891938|ref|ZP_04009743.1|(288520:2427)	218	1229	mge:902	pMP118	plasmid	Lactobacillus salivarius subsp. salivarius UCC118		232	3.000000e-61	55	hypothetical protein
protein:vir:104398	gi|319762397|ref|YP_004126334.1|(12131456:2867)	240	2783	mge:1471	86	virus	Escherichia coli		230	1.000000e-60	55	hypothetical protein
protein:vir:10165	gi|331000123|ref|ZP_08323816.1|(368693:1182)	326	2576	mge:180	Stx2 converting bacteriophage II	virus	Escherichia coli; Escherichia coli O157:H7		131	1.000000e-30	55	hypothetical protein
protein:vir:2812	gi|331000123|ref|ZP_08323816.1|(368693:1182)	326	2806	mge:59	Stx2 converting bacteriophage I	virus	Escherichia coli O157:H7 EDL933; Escherichia coli O157:H7		131	1.000000e-30	55	hypothetical protein
protein:vir:3316	gi|331000123|ref|ZP_08323816.1|(368693:1182)	326	2806	mge:66	933W	virus	Escherichia coli O157:H7 EDL933		131	1.000000e-30	55	hypothetical protein
protein:vir:837	gi|331000123|ref|ZP_08323816.1|(368693:1182)	326	2806	mge:16	VT2-Sa	virus	Escherichia coli O157:H7 EDL933; Escherichia coli O157:H7		131	1.000000e-30	55	hypothetical protein
protein:vir:9999	gi|331000123|ref|ZP_08323816.1|(368693:1182)	326	2806	mge:179	Stx1 converting bacteriophage	virus	Escherichia coli; Escherichia coli O157:H7		131	1.000000e-30	55	hypothetical protein
protein:proph:181871	gi|269138988|ref|YP_003295689.1|(153409:1535)	257	1153	mge:2663	prophinder:43499	prophage	Acinetobacter baumannii ATCC 17978		129	3.000000e-30	54	DNA primase
protein:proph:168014	gi|283795255|ref|ZP_06344408.1|(268620:689)	352	2133	mge:2280	prophinder:42502	prophage	Yersinia pseudotuberculosis IP 32953		118	9.000000e-27	53	hypothetical protein
protein:vir:104398	gi|283795255|ref|ZP_06344408.1|(268620:689)	352	2783	mge:1471	86	virus	Escherichia coli		120	3.000000e-27	53	hypothetical protein
protein:vir:10165	gi|307545219|ref|YP_003897698.1|	192	2576	mge:180	Stx2 converting bacteriophage II	virus	Escherichia coli; Escherichia coli O157:H7		132	3.000000e-31	53	hypothetical protein
protein:vir:104398	gi|307545219|ref|YP_003897698.1|	192	2783	mge:1471	86	virus	Escherichia coli		130	7.000000e-31	53	hypothetical protein
protein:vir:2812	gi|307545219|ref|YP_003897698.1|	192	2806	mge:59	Stx2 converting bacteriophage I	virus	Escherichia coli O157:H7 EDL933; Escherichia coli O157:H7		132	2.000000e-31	53	hypothetical protein
protein:vir:3316	gi|307545219|ref|YP_003897698.1|	192	2806	mge:66	933W	virus	Escherichia coli O157:H7 EDL933		132	2.000000e-31	53	hypothetical protein
protein:vir:837	gi|307545219|ref|YP_003897698.1|	192	2806	mge:16	VT2-Sa	virus	Escherichia coli O157:H7 EDL933; Escherichia coli O157:H7		132	3.000000e-31	53	hypothetical protein
protein:vir:9999	gi|307545219|ref|YP_003897698.1|	192	2806	mge:179	Stx1 converting bacteriophage	virus	Escherichia coli; Escherichia coli O157:H7		132	3.000000e-31	53	hypothetical protein
protein:vir:10165	gi|319762397|ref|YP_004126334.1|(12131456:2867)	240	2576	mge:180	Stx2 converting bacteriophage II	virus	Escherichia coli; Escherichia coli O157:H7		226	2.000000e-59	53	hypothetical protein
protein:vir:2812	gi|319762397|ref|YP_004126334.1|(12131456:2867)	240	2806	mge:59	Stx2 converting bacteriophage I	virus	Escherichia coli O157:H7 EDL933; Escherichia coli O157:H7		226	3.000000e-59	53	hypothetical protein
protein:vir:3316	gi|319762397|ref|YP_004126334.1|(12131456:2867)	240	2806	mge:66	933W	virus	Escherichia coli O157:H7 EDL933		226	3.000000e-59	53	hypothetical protein
protein:vir:837	gi|319762397|ref|YP_004126334.1|(12131456:2867)	240	2806	mge:16	VT2-Sa	virus	Escherichia coli O157:H7 EDL933; Escherichia coli O157:H7		226	1.000000e-59	53	hypothetical protein
protein:vir:9999	gi|319762397|ref|YP_004126334.1|(12131456:2867)	240	2806	mge:179	Stx1 converting bacteriophage	virus	Escherichia coli; Escherichia coli O157:H7		226	1.000000e-59	53	hypothetical protein
protein:plasmid:158381	gi|319792705|ref|YP_004154345.1|(12821508:3106)	227	1909	mge:1813	pMAQU01	plasmid	Marinobacter aquaeolei VT8		117	7.000000e-27	53	hypothetical protein
protein:proph:181871	gi|51596166|ref|YP_070357.1|(10961367:2133)	256	1153	mge:2663	prophinder:43499	prophage	Acinetobacter baumannii ATCC 17978		121	7.000000e-28	53	DNA primase
protein:plasmid:126406	gi|137344792|gb|EBT57427.1|(1171:175)	171	1118	mge:1925	pBVIE03	plasmid	Burkholderia vietnamiensis G4		49	3.000000e-06	52	hypothetical protein
protein:vir:104398	gi|239907128|ref|YP_002953869.1|(11181549:3195)	416	2783	mge:1471	86	virus	Escherichia coli		129	5.000000e-30	52	hypothetical protein
protein:plasmid:126406	gi|303258118|ref|ZP_07344126.1|(369718:1004)	350	1118	mge:1925	pBVIE03	plasmid	Burkholderia vietnamiensis G4		135	7.000000e-32	52	hypothetical protein
protein:proph:181871	gi|315274348|gb|ADU03756.1|(11951467:2806)	273	1153	mge:2663	prophinder:43499	prophage	Acinetobacter baumannii ATCC 17978		119	3.000000e-27	52	DNA primase
protein:plasmid:126406	gi|319762397|ref|YP_004126334.1|(12131456:2867)	240	1118	mge:1925	pBVIE03	plasmid	Burkholderia vietnamiensis G4		146	2.000000e-35	52	hypothetical protein
protein:plasmid:126406	gi|319792705|ref|YP_004154345.1|(12821508:3106)	227	1118	mge:1925	pBVIE03	plasmid	Burkholderia vietnamiensis G4		140	8.000000e-34	52	hypothetical protein
protein:proph:181874	gi|331000123|ref|ZP_08323816.1|(368693:1182)	326	417	mge:2663	prophinder:43499	prophage	Acinetobacter baumannii ATCC 17978		116	4.000000e-26	52	hypothetical protein
protein:plasmid:126406	gi|149915016|ref|ZP_01903545.1|(15631812:5115)	236	1118	mge:1925	pBVIE03	plasmid	Burkholderia vietnamiensis G4		139	2.000000e-33	51	hypothetical protein
protein:proph:181871	gi|281357131|ref|ZP_06243620.1|(12451499:2603)	255	1153	mge:2663	prophinder:43499	prophage	Acinetobacter baumannii ATCC 17978		132	5.000000e-31	51	DNA primase
protein:proph:181874	gi|303258118|ref|ZP_07344126.1|(369718:1004)	350	417	mge:2663	prophinder:43499	prophage	Acinetobacter baumannii ATCC 17978		112	5.000000e-25	51	hypothetical protein
protein:proph:168014	gi|319762397|ref|YP_004126334.1|(12131456:2867)	240	2133	mge:2280	prophinder:42502	prophage	Yersinia pseudotuberculosis IP 32953		229	2.000000e-60	51	hypothetical protein
protein:proph:181871	gi|319792705|ref|YP_004154345.1|(12821508:3106)	227	1153	mge:2663	prophinder:43499	prophage	Acinetobacter baumannii ATCC 17978		126	2.000000e-29	51	DNA primase
protein:proph:181871	gi|51245843|ref|YP_065727.1|(13971681:3196)	284	1153	mge:2663	prophinder:43499	prophage	Acinetobacter baumannii ATCC 17978		128	9.000000e-30	51	DNA primase
protein:plasmid:158381	gi|126668031|ref|ZP_01738995.1|(12441544:1820)	301	1909	mge:1813	pMAQU01	plasmid	Marinobacter aquaeolei VT8		314	9.000000e-86	50	hypothetical protein
protein:plasmid:126406	gi|142771127|gb|EDA45963.1|(1195:375)	195	1118	mge:1925	pBVIE03	plasmid	Burkholderia vietnamiensis G4		84	7.000000e-17	50	hypothetical protein
protein:proph:181871	gi|149915016|ref|ZP_01903545.1|(15631812:5115)	236	1153	mge:2663	prophinder:43499	prophage	Acinetobacter baumannii ATCC 17978		125	4.000000e-29	50	DNA primase
protein:proph:168014	gi|269104751|ref|ZP_06157447.1|(12721532:2710)	259	2133	mge:2280	prophinder:42502	prophage	Yersinia pseudotuberculosis IP 32953		241	5.000000e-64	50	hypothetical protein
protein:plasmid:126406	gi|281357131|ref|ZP_06243620.1|(12451499:2603)	255	1118	mge:1925	pBVIE03	plasmid	Burkholderia vietnamiensis G4		135	6.000000e-32	50	hypothetical protein
protein:proph:181871	gi|319762397|ref|YP_004126334.1|(12131456:2867)	240	1153	mge:2663	prophinder:43499	prophage	Acinetobacter baumannii ATCC 17978		133	2.000000e-31	50	DNA primase
protein:proph:168014	gi|319792705|ref|YP_004154345.1|(12821508:3106)	227	2133	mge:2280	prophinder:42502	prophage	Yersinia pseudotuberculosis IP 32953		161	6.000000e-40	50	hypothetical protein
protein:plasmid:126406	gi|126668031|ref|ZP_01738995.1|(12441544:1820)	301	1118	mge:1925	pBVIE03	plasmid	Burkholderia vietnamiensis G4		131	1.000000e-30	49	hypothetical protein
protein:proph:181871	gi|138663503|gb|ECB14396.1|(1188:191)	188	1153	mge:2663	prophinder:43499	prophage	Acinetobacter baumannii ATCC 17978		61	7.000000e-10	49	DNA primase
protein:proph:181871	gi|269104751|ref|ZP_06157447.1|(12721532:2710)	259	1153	mge:2663	prophinder:43499	prophage	Acinetobacter baumannii ATCC 17978		129	4.000000e-30	49	DNA primase
protein:vir:10165	gi|269104751|ref|ZP_06157447.1|(12721532:2710)	259	2576	mge:180	Stx2 converting bacteriophage II	virus	Escherichia coli; Escherichia coli O157:H7		227	1.000000e-59	49	hypothetical protein
protein:vir:104398	gi|269104751|ref|ZP_06157447.1|(12721532:2710)	259	2783	mge:1471	86	virus	Escherichia coli		225	5.000000e-59	49	hypothetical protein
protein:vir:2812	gi|269104751|ref|ZP_06157447.1|(12721532:2710)	259	2806	mge:59	Stx2 converting bacteriophage I	virus	Escherichia coli O157:H7 EDL933; Escherichia coli O157:H7		228	4.000000e-60	49	hypothetical protein
protein:vir:3316	gi|269104751|ref|ZP_06157447.1|(12721532:2710)	259	2806	mge:66	933W	virus	Escherichia coli O157:H7 EDL933		228	4.000000e-60	49	hypothetical protein
protein:vir:837	gi|269104751|ref|ZP_06157447.1|(12721532:2710)	259	2806	mge:16	VT2-Sa	virus	Escherichia coli O157:H7 EDL933; Escherichia coli O157:H7		227	1.000000e-59	49	hypothetical protein
protein:vir:9999	gi|269104751|ref|ZP_06157447.1|(12721532:2710)	259	2806	mge:179	Stx1 converting bacteriophage	virus	Escherichia coli; Escherichia coli O157:H7		227	1.000000e-59	49	hypothetical protein
protein:plasmid:126406	gi|269138988|ref|YP_003295689.1|(153409:1535)	257	1118	mge:1925	pBVIE03	plasmid	Burkholderia vietnamiensis G4		125	5.000000e-29	49	hypothetical protein
protein:plasmid:126406	gi|313897977|ref|ZP_07831517.1|(276523:572)	244	1118	mge:1925	pBVIE03	plasmid	Burkholderia vietnamiensis G4		119	3.000000e-27	49	hypothetical protein
protein:proph:181871	gi|313897977|ref|ZP_07831517.1|(276523:572)	244	1153	mge:2663	prophinder:43499	prophage	Acinetobacter baumannii ATCC 17978		112	5.000000e-25	49	DNA primase
protein:vir:104398	gi|320535744|ref|ZP_08035830.1|(484834:837)	343	2783	mge:1471	86	virus	Escherichia coli		94	2.000000e-19	49	hypothetical protein
protein:plasmid:122010	gi|51245843|ref|YP_065727.1|(13971681:3196)	284	576	mge:1069	pBc10987	plasmid	Bacillus cereus ATCC 10987		97	3.000000e-20	49	hypothetical protein
protein:proph:168014	gi|134287922|ref|YP_001110086.1|(6991086:1118)	388	2133	mge:2280	prophinder:42502	prophage	Yersinia pseudotuberculosis IP 32953		124	2.000000e-28	48	hypothetical protein
protein:proph:181871	gi|137344792|gb|EBT57427.1|(1171:175)	171	1153	mge:2663	prophinder:43499	prophage	Acinetobacter baumannii ATCC 17978		45	5.000000e-05	48	DNA primase
protein:proph:181871	gi|142771127|gb|EDA45963.1|(1195:375)	195	1153	mge:2663	prophinder:43499	prophage	Acinetobacter baumannii ATCC 17978		73	3.000000e-13	48	DNA primase
protein:proph:181874	gi|239907128|ref|YP_002953869.1|(11181549:3195)	416	417	mge:2663	prophinder:43499	prophage	Acinetobacter baumannii ATCC 17978		112	5.000000e-25	48	hypothetical protein
protein:vir:107398	gi|261365774|ref|ZP_05978657.1|(250422:423)	235	2052	mge:1537	BPP-1	virus	Bordetella		165	4.000000e-41	48	Bbp10
protein:vir:107790	gi|261365774|ref|ZP_05978657.1|(250422:423)	235	2052	mge:1673	BIP-1	virus	Bordetella bronchiseptica		165	4.000000e-41	48	lysin
protein:vir:98516	gi|261365774|ref|ZP_05978657.1|(250422:423)	235	2052	mge:1592	BMP-1	virus	Bordetella bronchiseptica		165	4.000000e-41	48	hypothetical protein predicted by GeneMark
protein:plasmid:126406	gi|269104751|ref|ZP_06157447.1|(12721532:2710)	259	1118	mge:1925	pBVIE03	plasmid	Burkholderia vietnamiensis G4		152	4.000000e-37	48	hypothetical protein
protein:plasmid:122010	gi|281357131|ref|ZP_06243620.1|(12451499:2603)	255	576	mge:1069	pBc10987	plasmid	Bacillus cereus ATCC 10987		97	2.000000e-20	48	hypothetical protein
protein:proph:168014	gi|281357131|ref|ZP_06243620.1|(12451499:2603)	255	2133	mge:2280	prophinder:42502	prophage	Yersinia pseudotuberculosis IP 32953		215	5.000000e-56	48	hypothetical protein
protein:vir:10165	gi|281357131|ref|ZP_06243620.1|(12451499:2603)	255	2576	mge:180	Stx2 converting bacteriophage II	virus	Escherichia coli; Escherichia coli O157:H7		217	1.000000e-56	48	hypothetical protein
protein:vir:104398	gi|281357131|ref|ZP_06243620.1|(12451499:2603)	255	2783	mge:1471	86	virus	Escherichia coli		216	2.000000e-56	48	hypothetical protein
protein:vir:2812	gi|281357131|ref|ZP_06243620.1|(12451499:2603)	255	2806	mge:59	Stx2 converting bacteriophage I	virus	Escherichia coli O157:H7 EDL933; Escherichia coli O157:H7		216	3.000000e-56	48	hypothetical protein
protein:vir:3316	gi|281357131|ref|ZP_06243620.1|(12451499:2603)	255	2806	mge:66	933W	virus	Escherichia coli O157:H7 EDL933		216	3.000000e-56	48	hypothetical protein
protein:vir:837	gi|281357131|ref|ZP_06243620.1|(12451499:2603)	255	2806	mge:16	VT2-Sa	virus	Escherichia coli O157:H7 EDL933; Escherichia coli O157:H7		217	9.000000e-57	48	hypothetical protein
protein:vir:9999	gi|281357131|ref|ZP_06243620.1|(12451499:2603)	255	2806	mge:179	Stx1 converting bacteriophage	virus	Escherichia coli; Escherichia coli O157:H7		217	9.000000e-57	48	hypothetical protein
protein:plasmid:126406	gi|302668924|ref|YP_003832749.1|(302539:544)	237	1118	mge:1925	pBVIE03	plasmid	Burkholderia vietnamiensis G4		112	3.000000e-25	48	hypothetical protein
protein:plasmid:122010	gi|313897977|ref|ZP_07831517.1|(276523:572)	244	576	mge:1069	pBc10987	plasmid	Bacillus cereus ATCC 10987		93	3.000000e-19	48	hypothetical protein
protein:vir:10165	gi|320535744|ref|ZP_08035830.1|(484834:837)	343	2576	mge:180	Stx2 converting bacteriophage II	virus	Escherichia coli; Escherichia coli O157:H7		93	5.000000e-19	48	hypothetical protein
protein:vir:2812	gi|320535744|ref|ZP_08035830.1|(484834:837)	343	2806	mge:59	Stx2 converting bacteriophage I	virus	Escherichia coli O157:H7 EDL933; Escherichia coli O157:H7		93	5.000000e-19	48	hypothetical protein
protein:vir:3316	gi|320535744|ref|ZP_08035830.1|(484834:837)	343	2806	mge:66	933W	virus	Escherichia coli O157:H7 EDL933		93	5.000000e-19	48	hypothetical protein
protein:vir:837	gi|320535744|ref|ZP_08035830.1|(484834:837)	343	2806	mge:16	VT2-Sa	virus	Escherichia coli O157:H7 EDL933; Escherichia coli O157:H7		93	5.000000e-19	48	hypothetical protein
protein:vir:9999	gi|320535744|ref|ZP_08035830.1|(484834:837)	343	2806	mge:179	Stx1 converting bacteriophage	virus	Escherichia coli; Escherichia coli O157:H7		93	5.000000e-19	48	hypothetical protein
protein:plasmid:126406	gi|331000123|ref|ZP_08323816.1|(368693:1182)	326	1118	mge:1925	pBVIE03	plasmid	Burkholderia vietnamiensis G4		142	4.000000e-34	48	hypothetical protein
protein:plasmid:158381	gi|331000123|ref|ZP_08323816.1|(368693:1182)	326	1909	mge:1813	pMAQU01	plasmid	Marinobacter aquaeolei VT8		119	3.000000e-27	48	hypothetical protein
protein:plasmid:126406	gi|51596166|ref|YP_070357.1|(10961367:2133)	256	1118	mge:1925	pBVIE03	plasmid	Burkholderia vietnamiensis G4		124	1.000000e-28	48	hypothetical protein
protein:proph:168014	gi|228969344|ref|ZP_04130191.1|(243573:1025)	329	2133	mge:2280	prophinder:42502	prophage	Yersinia pseudotuberculosis IP 32953		106	4.000000e-23	47	hypothetical protein
protein:vir:10165	gi|228969344|ref|ZP_04130191.1|(243573:1025)	329	2576	mge:180	Stx2 converting bacteriophage II	virus	Escherichia coli; Escherichia coli O157:H7		108	6.000000e-24	47	hypothetical protein
protein:vir:104398	gi|228969344|ref|ZP_04130191.1|(243573:1025)	329	2783	mge:1471	86	virus	Escherichia coli		111	1.000000e-24	47	hypothetical protein
protein:vir:2812	gi|228969344|ref|ZP_04130191.1|(243573:1025)	329	2806	mge:59	Stx2 converting bacteriophage I	virus	Escherichia coli O157:H7 EDL933; Escherichia coli O157:H7		109	5.000000e-24	47	hypothetical protein
protein:vir:3316	gi|228969344|ref|ZP_04130191.1|(243573:1025)	329	2806	mge:66	933W	virus	Escherichia coli O157:H7 EDL933		109	5.000000e-24	47	hypothetical protein
protein:vir:837	gi|228969344|ref|ZP_04130191.1|(243573:1025)	329	2806	mge:16	VT2-Sa	virus	Escherichia coli O157:H7 EDL933; Escherichia coli O157:H7		109	6.000000e-24	47	hypothetical protein
protein:vir:9999	gi|228969344|ref|ZP_04130191.1|(243573:1025)	329	2806	mge:179	Stx1 converting bacteriophage	virus	Escherichia coli; Escherichia coli O157:H7		109	6.000000e-24	47	hypothetical protein
protein:plasmid:122010	gi|241589636|ref|YP_002979661.1|(236491:500)	253	576	mge:1069	pBc10987	plasmid	Bacillus cereus ATCC 10987		108	6.000000e-24	47	hypothetical protein
protein:plasmid:126406	gi|241589636|ref|YP_002979661.1|(236491:500)	253	1118	mge:1925	pBVIE03	plasmid	Burkholderia vietnamiensis G4		117	2.000000e-26	47	hypothetical protein
protein:proph:181871	gi|241589636|ref|YP_002979661.1|(236491:500)	253	1153	mge:2663	prophinder:43499	prophage	Acinetobacter baumannii ATCC 17978		108	6.000000e-24	47	DNA primase
protein:proph:181871	gi|283795255|ref|ZP_06344408.1|(268620:689)	352	1153	mge:2663	prophinder:43499	prophage	Acinetobacter baumannii ATCC 17978		116	5.000000e-26	47	DNA primase
protein:proph:169161	gi|303327648|ref|ZP_07358088.1|(9391277:2339)	294	2047	mge:2317	prophinder:45385	prophage	Photobacterium profundum SS9		70	4.000000e-12	47	hypothetical protein
protein:plasmid:122010	gi|315274348|gb|ADU03756.1|(11951467:2806)	273	576	mge:1069	pBc10987	plasmid	Bacillus cereus ATCC 10987		108	9.000000e-24	47	hypothetical protein
protein:vir:104398	gi|319792705|ref|YP_004154345.1|(12821508:3106)	227	2783	mge:1471	86	virus	Escherichia coli		143	2.000000e-34	47	hypothetical protein
protein:proph:181871	gi|331000123|ref|ZP_08323816.1|(368693:1182)	326	1153	mge:2663	prophinder:43499	prophage	Acinetobacter baumannii ATCC 17978		120	2.000000e-27	47	DNA primase
protein:plasmid:122010	gi|51596166|ref|YP_070357.1|(10961367:2133)	256	576	mge:1069	pBc10987	plasmid	Bacillus cereus ATCC 10987		105	5.000000e-23	47	hypothetical protein
protein:vir:104398	gi|142771127|gb|EDA45963.1|(1195:375)	195	2783	mge:1471	86	virus	Escherichia coli		164	5.000000e-41	46	hypothetical protein
protein:plasmid:122010	gi|239907128|ref|YP_002953869.1|(11181549:3195)	416	576	mge:1069	pBc10987	plasmid	Bacillus cereus ATCC 10987		102	9.000000e-22	46	hypothetical protein
protein:proph:181871	gi|239907128|ref|YP_002953869.1|(11181549:3195)	416	1153	mge:2663	prophinder:43499	prophage	Acinetobacter baumannii ATCC 17978		118	2.000000e-26	46	DNA primase
protein:plasmid:122010	gi|269138988|ref|YP_003295689.1|(153409:1535)	257	576	mge:1069	pBc10987	plasmid	Bacillus cereus ATCC 10987		102	6.000000e-22	46	hypothetical protein
protein:vir:10165	gi|283795255|ref|ZP_06344408.1|(268620:689)	352	2576	mge:180	Stx2 converting bacteriophage II	virus	Escherichia coli; Escherichia coli O157:H7		116	3.000000e-26	46	hypothetical protein
protein:vir:2812	gi|283795255|ref|ZP_06344408.1|(268620:689)	352	2806	mge:59	Stx2 converting bacteriophage I	virus	Escherichia coli O157:H7 EDL933; Escherichia coli O157:H7		117	3.000000e-26	46	hypothetical protein
protein:vir:3316	gi|283795255|ref|ZP_06344408.1|(268620:689)	352	2806	mge:66	933W	virus	Escherichia coli O157:H7 EDL933		117	3.000000e-26	46	hypothetical protein
protein:vir:837	gi|283795255|ref|ZP_06344408.1|(268620:689)	352	2806	mge:16	VT2-Sa	virus	Escherichia coli O157:H7 EDL933; Escherichia coli O157:H7		116	3.000000e-26	46	hypothetical protein
protein:vir:9999	gi|283795255|ref|ZP_06344408.1|(268620:689)	352	2806	mge:179	Stx1 converting bacteriophage	virus	Escherichia coli; Escherichia coli O157:H7		116	3.000000e-26	46	hypothetical protein
protein:plasmid:122010	gi|319762397|ref|YP_004126334.1|(12131456:2867)	240	576	mge:1069	pBc10987	plasmid	Bacillus cereus ATCC 10987		102	5.000000e-22	46	hypothetical protein
protein:vir:10165	gi|319792705|ref|YP_004154345.1|(12821508:3106)	227	2576	mge:180	Stx2 converting bacteriophage II	virus	Escherichia coli; Escherichia coli O157:H7		135	4.000000e-32	46	hypothetical protein
protein:vir:2812	gi|319792705|ref|YP_004154345.1|(12821508:3106)	227	2806	mge:59	Stx2 converting bacteriophage I	virus	Escherichia coli O157:H7 EDL933; Escherichia coli O157:H7		135	3.000000e-32	46	hypothetical protein
protein:vir:3316	gi|319792705|ref|YP_004154345.1|(12821508:3106)	227	2806	mge:66	933W	virus	Escherichia coli O157:H7 EDL933		135	3.000000e-32	46	hypothetical protein
protein:vir:837	gi|319792705|ref|YP_004154345.1|(12821508:3106)	227	2806	mge:16	VT2-Sa	virus	Escherichia coli O157:H7 EDL933; Escherichia coli O157:H7		135	3.000000e-32	46	hypothetical protein
protein:vir:9999	gi|319792705|ref|YP_004154345.1|(12821508:3106)	227	2806	mge:179	Stx1 converting bacteriophage	virus	Escherichia coli; Escherichia coli O157:H7		135	3.000000e-32	46	hypothetical protein
protein:vir:107398	gi|334110301|ref|ZP_08484577.1|(580788:802)	194	2052	mge:1537	BPP-1	virus	Bordetella		117	1.000000e-26	46	Bbp10
protein:vir:107790	gi|334110301|ref|ZP_08484577.1|(580788:802)	194	2052	mge:1673	BIP-1	virus	Bordetella bronchiseptica		117	1.000000e-26	46	lysin
protein:vir:98516	gi|334110301|ref|ZP_08484577.1|(580788:802)	194	2052	mge:1592	BMP-1	virus	Bordetella bronchiseptica		117	1.000000e-26	46	hypothetical protein predicted by GeneMark
protein:plasmid:122010	gi|338210739|ref|YP_004654788.1|(55290:300)	189	576	mge:1069	pBc10987	plasmid	Bacillus cereus ATCC 10987		60	2.000000e-09	46	hypothetical protein
protein:proph:168014	gi|142771127|gb|EDA45963.1|(1195:375)	195	2133	mge:2280	prophinder:42502	prophage	Yersinia pseudotuberculosis IP 32953		169	2.000000e-42	45	hypothetical protein
protein:vir:10165	gi|142771127|gb|EDA45963.1|(1195:375)	195	2576	mge:180	Stx2 converting bacteriophage II	virus	Escherichia coli; Escherichia coli O157:H7		159	2.000000e-39	45	hypothetical protein
protein:vir:2812	gi|142771127|gb|EDA45963.1|(1195:375)	195	2806	mge:59	Stx2 converting bacteriophage I	virus	Escherichia coli O157:H7 EDL933; Escherichia coli O157:H7		159	2.000000e-39	45	hypothetical protein
protein:vir:3316	gi|142771127|gb|EDA45963.1|(1195:375)	195	2806	mge:66	933W	virus	Escherichia coli O157:H7 EDL933		159	2.000000e-39	45	hypothetical protein
protein:vir:837	gi|142771127|gb|EDA45963.1|(1195:375)	195	2806	mge:16	VT2-Sa	virus	Escherichia coli O157:H7 EDL933; Escherichia coli O157:H7		159	2.000000e-39	45	hypothetical protein
protein:vir:9999	gi|142771127|gb|EDA45963.1|(1195:375)	195	2806	mge:179	Stx1 converting bacteriophage	virus	Escherichia coli; Escherichia coli O157:H7		159	2.000000e-39	45	hypothetical protein
protein:plasmid:126406	gi|190606601|ref|YP_001966420.1|(283526:1315)	244	1118	mge:1925	pBVIE03	plasmid	Burkholderia vietnamiensis G4		133	1.000000e-31	45	hypothetical protein
protein:proph:169161	gi|226940477|ref|YP_002795551.1|(730970:1940)	204	2047	mge:2317	prophinder:45385	prophage	Photobacterium profundum SS9		164	6.000000e-41	45	hypothetical protein
protein:plasmid:139425	gi|282851885|ref|ZP_06261245.1|(341573:825)	214	1229	mge:902	pMP118	plasmid	Lactobacillus salivarius subsp. salivarius UCC118		162	3.000000e-40	45	hypothetical protein
protein:proph:168764	gi|292670780|ref|ZP_06604206.1|(14981772:2882)	233	2689	mge:2303	prophinder:45760	prophage	Treponema denticola ATCC 35405		43	4.000000e-04	45	phage minor structural protein, putative
protein:proph:181871	gi|303258118|ref|ZP_07344126.1|(369718:1004)	350	1153	mge:2663	prophinder:43499	prophage	Acinetobacter baumannii ATCC 17978		117	2.000000e-26	45	DNA primase
protein:proph:168014	gi|51245843|ref|YP_065727.1|(13971681:3196)	284	2133	mge:2280	prophinder:42502	prophage	Yersinia pseudotuberculosis IP 32953		225	4.000000e-59	45	hypothetical protein
protein:vir:104398	gi|51245843|ref|YP_065727.1|(13971681:3196)	284	2783	mge:1471	86	virus	Escherichia coli		228	6.000000e-60	45	hypothetical protein
protein:proph:181871	gi|134287922|ref|YP_001110086.1|(6991086:1118)	388	1153	mge:2663	prophinder:43499	prophage	Acinetobacter baumannii ATCC 17978		121	2.000000e-27	44	DNA primase
protein:plasmid:126406	gi|260775873|ref|ZP_05884769.1|(11262:262)	252	1118	mge:1925	pBVIE03	plasmid	Burkholderia vietnamiensis G4		102	6.000000e-22	44	hypothetical protein
protein:plasmid:122010	gi|269104751|ref|ZP_06157447.1|(12721532:2710)	259	576	mge:1069	pBc10987	plasmid	Bacillus cereus ATCC 10987		95	6.000000e-20	44	hypothetical protein
protein:plasmid:158381	gi|283795255|ref|ZP_06344408.1|(268620:689)	352	1909	mge:1813	pMAQU01	plasmid	Marinobacter aquaeolei VT8		104	2.000000e-22	44	hypothetical protein
protein:vir:104398	gi|288561639|ref|YP_003429045.1|(276622:628)	347	2783	mge:1471	86	virus	Escherichia coli		95	1.000000e-19	44	hypothetical protein
protein:plasmid:122010	gi|319792705|ref|YP_004154345.1|(12821508:3106)	227	576	mge:1069	pBc10987	plasmid	Bacillus cereus ATCC 10987		103	1.000000e-22	44	hypothetical protein
protein:vir:107398	gi|329119234|ref|ZP_08247921.1|(8681078:2451)	211	2052	mge:1537	BPP-1	virus	Bordetella		158	3.000000e-39	44	Bbp10
protein:vir:107790	gi|329119234|ref|ZP_08247921.1|(8681078:2451)	211	2052	mge:1673	BIP-1	virus	Bordetella bronchiseptica		158	3.000000e-39	44	lysin
protein:vir:98516	gi|329119234|ref|ZP_08247921.1|(8681078:2451)	211	2052	mge:1592	BMP-1	virus	Bordetella bronchiseptica		158	3.000000e-39	44	hypothetical protein predicted by GeneMark
protein:plasmid:122010	gi|331000123|ref|ZP_08323816.1|(368693:1182)	326	576	mge:1069	pBc10987	plasmid	Bacillus cereus ATCC 10987		101	1.000000e-21	44	hypothetical protein
protein:plasmid:122010	gi|134287922|ref|YP_001110086.1|(6991086:1118)	388	576	mge:1069	pBc10987	plasmid	Bacillus cereus ATCC 10987		94	3.000000e-19	43	hypothetical protein
protein:proph:181874	gi|134287922|ref|YP_001110086.1|(6991086:1118)	388	417	mge:2663	prophinder:43499	prophage	Acinetobacter baumannii ATCC 17978		103	3.000000e-22	43	hypothetical protein
protein:plasmid:126406	gi|138663503|gb|ECB14396.1|(1188:191)	188	1118	mge:1925	pBVIE03	plasmid	Burkholderia vietnamiensis G4		56	2.000000e-08	43	hypothetical protein
protein:vir:10165	gi|149915016|ref|ZP_01903545.1|(15631812:5115)	236	2576	mge:180	Stx2 converting bacteriophage II	virus	Escherichia coli; Escherichia coli O157:H7		191	5.000000e-49	43	hypothetical protein
protein:vir:2812	gi|149915016|ref|ZP_01903545.1|(15631812:5115)	236	2806	mge:59	Stx2 converting bacteriophage I	virus	Escherichia coli O157:H7 EDL933; Escherichia coli O157:H7		190	1.000000e-48	43	hypothetical protein
protein:vir:3316	gi|149915016|ref|ZP_01903545.1|(15631812:5115)	236	2806	mge:66	933W	virus	Escherichia coli O157:H7 EDL933		190	1.000000e-48	43	hypothetical protein
protein:vir:837	gi|149915016|ref|ZP_01903545.1|(15631812:5115)	236	2806	mge:16	VT2-Sa	virus	Escherichia coli O157:H7 EDL933; Escherichia coli O157:H7		191	5.000000e-49	43	hypothetical protein
protein:vir:9999	gi|149915016|ref|ZP_01903545.1|(15631812:5115)	236	2806	mge:179	Stx1 converting bacteriophage	virus	Escherichia coli; Escherichia coli O157:H7		191	5.000000e-49	43	hypothetical protein
protein:proph:181871	gi|190606601|ref|YP_001966420.1|(283526:1315)	244	1153	mge:2663	prophinder:43499	prophage	Acinetobacter baumannii ATCC 17978		127	1.000000e-29	43	DNA primase
protein:vir:10165	gi|190606601|ref|YP_001966420.1|(283526:1315)	244	2576	mge:180	Stx2 converting bacteriophage II	virus	Escherichia coli; Escherichia coli O157:H7		186	2.000000e-47	43	hypothetical protein
protein:vir:104398	gi|190606601|ref|YP_001966420.1|(283526:1315)	244	2783	mge:1471	86	virus	Escherichia coli		194	6.000000e-50	43	hypothetical protein
protein:vir:2812	gi|190606601|ref|YP_001966420.1|(283526:1315)	244	2806	mge:59	Stx2 converting bacteriophage I	virus	Escherichia coli O157:H7 EDL933; Escherichia coli O157:H7		186	2.000000e-47	43	hypothetical protein
protein:vir:3316	gi|190606601|ref|YP_001966420.1|(283526:1315)	244	2806	mge:66	933W	virus	Escherichia coli O157:H7 EDL933		186	2.000000e-47	43	hypothetical protein
protein:vir:837	gi|190606601|ref|YP_001966420.1|(283526:1315)	244	2806	mge:16	VT2-Sa	virus	Escherichia coli O157:H7 EDL933; Escherichia coli O157:H7		186	3.000000e-47	43	hypothetical protein
protein:vir:9999	gi|190606601|ref|YP_001966420.1|(283526:1315)	244	2806	mge:179	Stx1 converting bacteriophage	virus	Escherichia coli; Escherichia coli O157:H7		186	3.000000e-47	43	hypothetical protein
protein:plasmid:126406	gi|193076431|gb|ABO11084.2|(151422:445)	271	1118	mge:1925	pBVIE03	plasmid	Burkholderia vietnamiensis G4		105	6.000000e-23	43	hypothetical protein
protein:plasmid:126406	gi|228969344|ref|ZP_04130191.1|(243573:1025)	329	1118	mge:1925	pBVIE03	plasmid	Burkholderia vietnamiensis G4		95	1.000000e-19	43	hypothetical protein
protein:plasmid:158381	gi|239907128|ref|YP_002953869.1|(11181549:3195)	416	1909	mge:1813	pMAQU01	plasmid	Marinobacter aquaeolei VT8		114	2.000000e-25	43	hypothetical protein
protein:vir:107398	gi|260655809|ref|ZP_05861278.1|(10501284:1500)	225	2052	mge:1537	BPP-1	virus	Bordetella		108	3.000000e-24	43	Bbp10
protein:vir:107790	gi|260655809|ref|ZP_05861278.1|(10501284:1500)	225	2052	mge:1673	BIP-1	virus	Bordetella bronchiseptica		108	3.000000e-24	43	lysin
protein:vir:98516	gi|260655809|ref|ZP_05861278.1|(10501284:1500)	225	2052	mge:1592	BMP-1	virus	Bordetella bronchiseptica		108	3.000000e-24	43	hypothetical protein predicted by GeneMark
protein:vir:10165	gi|288561639|ref|YP_003429045.1|(276622:628)	347	2576	mge:180	Stx2 converting bacteriophage II	virus	Escherichia coli; Escherichia coli O157:H7		91	2.000000e-18	43	hypothetical protein
protein:vir:2812	gi|288561639|ref|YP_003429045.1|(276622:628)	347	2806	mge:59	Stx2 converting bacteriophage I	virus	Escherichia coli O157:H7 EDL933; Escherichia coli O157:H7		91	2.000000e-18	43	hypothetical protein
protein:vir:3316	gi|288561639|ref|YP_003429045.1|(276622:628)	347	2806	mge:66	933W	virus	Escherichia coli O157:H7 EDL933		91	2.000000e-18	43	hypothetical protein
protein:vir:837	gi|288561639|ref|YP_003429045.1|(276622:628)	347	2806	mge:16	VT2-Sa	virus	Escherichia coli O157:H7 EDL933; Escherichia coli O157:H7		91	2.000000e-18	43	hypothetical protein
protein:vir:9999	gi|288561639|ref|YP_003429045.1|(276622:628)	347	2806	mge:179	Stx1 converting bacteriophage	virus	Escherichia coli; Escherichia coli O157:H7		91	2.000000e-18	43	hypothetical protein
protein:proph:168764	gi|290968637|ref|ZP_06560175.1|	256	2689	mge:2303	prophinder:45760	prophage	Treponema denticola ATCC 35405		52	9.000000e-07	43	phage minor structural protein, putative
protein:plasmid:126406	gi|315126745|ref|YP_004068748.1|(8258:261)	251	1118	mge:1925	pBVIE03	plasmid	Burkholderia vietnamiensis G4		99	3.000000e-21	43	hypothetical protein
protein:plasmid:126406	gi|320535744|ref|ZP_08035830.1|(484834:837)	343	1118	mge:1925	pBVIE03	plasmid	Burkholderia vietnamiensis G4		89	8.000000e-18	43	hypothetical protein
protein:proph:168014	gi|333369137|ref|ZP_08461271.1|(417746:784)	330	2133	mge:2280	prophinder:42502	prophage	Yersinia pseudotuberculosis IP 32953		102	4.000000e-22	43	hypothetical protein
protein:vir:107398	gi|334110301|ref|ZP_08484577.1|(545744:802)	157	2052	mge:1537	BPP-1	virus	Bordetella		116	1.000000e-26	43	Bbp10
protein:vir:107790	gi|334110301|ref|ZP_08484577.1|(545744:802)	157	2052	mge:1673	BIP-1	virus	Bordetella bronchiseptica		116	1.000000e-26	43	lysin
protein:vir:98516	gi|334110301|ref|ZP_08484577.1|(545744:802)	157	2052	mge:1592	BMP-1	virus	Bordetella bronchiseptica		116	1.000000e-26	43	hypothetical protein predicted by GeneMark
protein:vir:10165	gi|51245843|ref|YP_065727.1|(13971681:3196)	284	2576	mge:180	Stx2 converting bacteriophage II	virus	Escherichia coli; Escherichia coli O157:H7		206	3.000000e-53	43	hypothetical protein
protein:vir:2812	gi|51245843|ref|YP_065727.1|(13971681:3196)	284	2806	mge:59	Stx2 converting bacteriophage I	virus	Escherichia coli O157:H7 EDL933; Escherichia coli O157:H7		207	1.000000e-53	43	hypothetical protein
protein:vir:3316	gi|51245843|ref|YP_065727.1|(13971681:3196)	284	2806	mge:66	933W	virus	Escherichia coli O157:H7 EDL933		207	1.000000e-53	43	hypothetical protein
protein:vir:837	gi|51245843|ref|YP_065727.1|(13971681:3196)	284	2806	mge:16	VT2-Sa	virus	Escherichia coli O157:H7 EDL933; Escherichia coli O157:H7		206	3.000000e-53	43	hypothetical protein
protein:vir:9999	gi|51245843|ref|YP_065727.1|(13971681:3196)	284	2806	mge:179	Stx1 converting bacteriophage	virus	Escherichia coli; Escherichia coli O157:H7		206	3.000000e-53	43	hypothetical protein
protein:plasmid:126406	gi|120536892|ref|YP_956950.1|(12961624:1909)	329	1118	mge:1925	pBVIE03	plasmid	Burkholderia vietnamiensis G4		134	1.000000e-31	42	hypothetical protein
protein:plasmid:122010	gi|126668031|ref|ZP_01738995.1|(12441544:1820)	301	576	mge:1069	pBc10987	plasmid	Bacillus cereus ATCC 10987		99	4.000000e-21	42	hypothetical protein
protein:plasmid:158381	gi|134287922|ref|YP_001110086.1|(6991086:1118)	388	1909	mge:1813	pMAQU01	plasmid	Marinobacter aquaeolei VT8		137	2.000000e-32	42	hypothetical protein
protein:vir:10165	gi|134287922|ref|YP_001110086.1|(6991086:1118)	388	2576	mge:180	Stx2 converting bacteriophage II	virus	Escherichia coli; Escherichia coli O157:H7		116	6.000000e-26	42	hypothetical protein
protein:vir:104398	gi|134287922|ref|YP_001110086.1|(6991086:1118)	388	2783	mge:1471	86	virus	Escherichia coli		117	2.000000e-26	42	hypothetical protein
protein:vir:2812	gi|134287922|ref|YP_001110086.1|(6991086:1118)	388	2806	mge:59	Stx2 converting bacteriophage I	virus	Escherichia coli O157:H7 EDL933; Escherichia coli O157:H7		116	5.000000e-26	42	hypothetical protein
protein:vir:3316	gi|134287922|ref|YP_001110086.1|(6991086:1118)	388	2806	mge:66	933W	virus	Escherichia coli O157:H7 EDL933		116	5.000000e-26	42	hypothetical protein
protein:vir:837	gi|134287922|ref|YP_001110086.1|(6991086:1118)	388	2806	mge:16	VT2-Sa	virus	Escherichia coli O157:H7 EDL933; Escherichia coli O157:H7		116	5.000000e-26	42	hypothetical protein
protein:vir:9999	gi|134287922|ref|YP_001110086.1|(6991086:1118)	388	2806	mge:179	Stx1 converting bacteriophage	virus	Escherichia coli; Escherichia coli O157:H7		116	5.000000e-26	42	hypothetical protein
protein:plasmid:158381	gi|137344792|gb|EBT57427.1|(1171:175)	171	1909	mge:1813	pMAQU01	plasmid	Marinobacter aquaeolei VT8		38	5.000000e-03	42	hypothetical protein
protein:proph:181871	gi|142045318|gb|ECV13641.1|(10263:265)	254	1153	mge:2663	prophinder:43499	prophage	Acinetobacter baumannii ATCC 17978		94	1.000000e-19	42	DNA primase
protein:plasmid:122010	gi|149915016|ref|ZP_01903545.1|(15631812:5115)	236	576	mge:1069	pBc10987	plasmid	Bacillus cereus ATCC 10987		101	8.000000e-22	42	hypothetical protein
protein:vir:104398	gi|149915016|ref|ZP_01903545.1|(15631812:5115)	236	2783	mge:1471	86	virus	Escherichia coli		187	7.000000e-48	42	hypothetical protein
protein:proph:168014	gi|190606601|ref|YP_001966420.1|(283526:1315)	244	2133	mge:2280	prophinder:42502	prophage	Yersinia pseudotuberculosis IP 32953		194	7.000000e-50	42	hypothetical protein
protein:vir:107398	gi|212703236|ref|ZP_03311364.1|(11601337:2452)	169	2052	mge:1537	BPP-1	virus	Bordetella		61	7.000000e-10	42	Bbp10
protein:vir:107790	gi|212703236|ref|ZP_03311364.1|(11601337:2452)	169	2052	mge:1673	BIP-1	virus	Bordetella bronchiseptica		61	7.000000e-10	42	lysin
protein:vir:98516	gi|212703236|ref|ZP_03311364.1|(11601337:2452)	169	2052	mge:1592	BMP-1	virus	Bordetella bronchiseptica		61	7.000000e-10	42	hypothetical protein predicted by GeneMark
protein:proph:168014	gi|288561639|ref|YP_003429045.1|(276622:628)	347	2133	mge:2280	prophinder:42502	prophage	Yersinia pseudotuberculosis IP 32953		90	3.000000e-18	42	hypothetical protein
protein:plasmid:126406	gi|315274348|gb|ADU03756.1|(11951467:2806)	273	1118	mge:1925	pBVIE03	plasmid	Burkholderia vietnamiensis G4		115	4.000000e-26	42	hypothetical protein
protein:proph:181874	gi|319792705|ref|YP_004154345.1|(12821508:3106)	227	417	mge:2663	prophinder:43499	prophage	Acinetobacter baumannii ATCC 17978		113	2.000000e-25	42	hypothetical protein
protein:plasmid:126406	gi|325914618|ref|ZP_08176959.1|(252522:527)	271	1118	mge:1925	pBVIE03	plasmid	Burkholderia vietnamiensis G4		96	6.000000e-20	42	hypothetical protein
protein:plasmid:126406	gi|333369137|ref|ZP_08461271.1|(417746:784)	330	1118	mge:1925	pBVIE03	plasmid	Burkholderia vietnamiensis G4		93	5.000000e-19	42	hypothetical protein
protein:plasmid:126406	gi|336450964|ref|ZP_08621410.1|(11266:269)	256	1118	mge:1925	pBVIE03	plasmid	Burkholderia vietnamiensis G4		105	7.000000e-23	42	hypothetical protein
protein:vir:107398	gi|54302257|ref|YP_132250.1|(8061030:2047)	286	2052	mge:1537	BPP-1	virus	Bordetella		142	6.000000e-34	42	Bbp10
protein:vir:107790	gi|54302257|ref|YP_132250.1|(8061030:2047)	286	2052	mge:1673	BIP-1	virus	Bordetella bronchiseptica		142	6.000000e-34	42	lysin
protein:vir:98516	gi|54302257|ref|YP_132250.1|(8061030:2047)	286	2052	mge:1592	BMP-1	virus	Bordetella bronchiseptica		142	6.000000e-34	42	hypothetical protein predicted by GeneMark
protein:plasmid:126406	gi|119774733|ref|YP_927473.1|(14295:298)	282	1118	mge:1925	pBVIE03	plasmid	Burkholderia vietnamiensis G4		97	2.000000e-20	41	hypothetical protein
protein:plasmid:122010	gi|120536892|ref|YP_956950.1|(12961624:1909)	329	576	mge:1069	pBc10987	plasmid	Bacillus cereus ATCC 10987		97	4.000000e-20	41	hypothetical protein
protein:plasmid:122010	gi|138663503|gb|ECB14396.1|(1188:191)	188	576	mge:1069	pBc10987	plasmid	Bacillus cereus ATCC 10987		54	8.000000e-08	41	hypothetical protein
protein:proph:181871	gi|152996317|ref|YP_001341152.1|(6249:249)	243	1153	mge:2663	prophinder:43499	prophage	Acinetobacter baumannii ATCC 17978		80	3.000000e-15	41	DNA primase
protein:plasmid:126406	gi|163800453|ref|ZP_02194354.1|(11264:264)	254	1118	mge:1925	pBVIE03	plasmid	Burkholderia vietnamiensis G4		100	2.000000e-21	41	hypothetical protein
protein:plasmid:122010	gi|193076431|gb|ABO11084.2|(151422:445)	271	576	mge:1069	pBc10987	plasmid	Bacillus cereus ATCC 10987		91	2.000000e-18	41	hypothetical protein
protein:proph:181874	gi|228969344|ref|ZP_04130191.1|(243573:1025)	329	417	mge:2663	prophinder:43499	prophage	Acinetobacter baumannii ATCC 17978		91	2.000000e-18	41	hypothetical protein
protein:proph:181874	gi|283795255|ref|ZP_06344408.1|(268620:689)	352	417	mge:2663	prophinder:43499	prophage	Acinetobacter baumannii ATCC 17978		93	4.000000e-19	41	hypothetical protein
protein:plasmid:126406	gi|288561639|ref|YP_003429045.1|(276622:628)	347	1118	mge:1925	pBVIE03	plasmid	Burkholderia vietnamiensis G4		77	2.000000e-14	41	hypothetical protein
protein:plasmid:139425	gi|307269283|ref|ZP_07550636.1|(303529:1663)	209	1229	mge:902	pMP118	plasmid	Lactobacillus salivarius subsp. salivarius UCC118		157	7.000000e-39	41	hypothetical protein
protein:plasmid:126406	gi|308050931|ref|YP_003914497.1|(8262:262)	255	1118	mge:1925	pBVIE03	plasmid	Burkholderia vietnamiensis G4		96	5.000000e-20	41	hypothetical protein
protein:proph:168014	gi|320535744|ref|ZP_08035830.1|(484834:837)	343	2133	mge:2280	prophinder:42502	prophage	Yersinia pseudotuberculosis IP 32953		89	6.000000e-18	41	hypothetical protein
protein:vir:104398	gi|333369137|ref|ZP_08461271.1|(417746:784)	330	2783	mge:1471	86	virus	Escherichia coli		100	2.000000e-21	41	hypothetical protein
protein:proph:169161	gi|334110301|ref|ZP_08484577.1|(545744:802)	157	2047	mge:2317	prophinder:45385	prophage	Photobacterium profundum SS9		84	9.000000e-17	41	hypothetical protein
protein:proph:181871	gi|336450964|ref|ZP_08621410.1|(11266:269)	256	1153	mge:2663	prophinder:43499	prophage	Acinetobacter baumannii ATCC 17978		100	1.000000e-21	41	DNA primase
protein:proph:169161	gi|338778634|gb|EGP43105.1|(7491007:2054)	231	2047	mge:2317	prophinder:45385	prophage	Photobacterium profundum SS9		162	2.000000e-40	41	hypothetical protein
protein:proph:169161	gi|41179371:7001000	314	2047	mge:2317	prophinder:45385	prophage	Photobacterium profundum SS9		146	4.000000e-35	41	hypothetical protein
protein:proph:169161	gi|46202268|ref|ZP_00208460.1|(1213:1237)	204	2047	mge:2317	prophinder:45385	prophage	Photobacterium profundum SS9		157	9.000000e-39	41	hypothetical protein
protein:vir:107398	gi|46202268|ref|ZP_00208460.1|(1213:1237)	204	2052	mge:1537	BPP-1	virus	Bordetella		134	6.000000e-32	41	Bbp10
protein:vir:107790	gi|46202268|ref|ZP_00208460.1|(1213:1237)	204	2052	mge:1673	BIP-1	virus	Bordetella bronchiseptica		134	6.000000e-32	41	lysin
protein:vir:98516	gi|46202268|ref|ZP_00208460.1|(1213:1237)	204	2052	mge:1592	BMP-1	virus	Bordetella bronchiseptica		134	6.000000e-32	41	hypothetical protein predicted by GeneMark
protein:proph:181871	gi|85712065|ref|ZP_01043118.1|(2253:253)	252	1153	mge:2663	prophinder:43499	prophage	Acinetobacter baumannii ATCC 17978		94	1.000000e-19	41	DNA primase
protein:plasmid:126406	gi|88859991|ref|ZP_01134630.1|(6261:262)	256	1118	mge:1925	pBVIE03	plasmid	Burkholderia vietnamiensis G4		107	1.000000e-23	41	hypothetical protein
protein:plasmid:126406	gi|113970416|ref|YP_734209.1|(35290:292)	256	1118	mge:1925	pBVIE03	plasmid	Burkholderia vietnamiensis G4		92	7.000000e-19	40	hypothetical protein
protein:plasmid:126406	gi|114563265|ref|YP_750778.1|(11300:300)	290	1118	mge:1925	pBVIE03	plasmid	Burkholderia vietnamiensis G4		99	8.000000e-21	40	hypothetical protein
protein:plasmid:122010	gi|119774733|ref|YP_927473.1|(14295:298)	282	576	mge:1069	pBc10987	plasmid	Bacillus cereus ATCC 10987		84	1.000000e-16	40	hypothetical protein
protein:plasmid:126406	gi|120556756|ref|YP_961107.1|	260	1118	mge:1925	pBVIE03	plasmid	Burkholderia vietnamiensis G4		91	2.000000e-18	40	hypothetical protein
protein:proph:181871	gi|126668031|ref|ZP_01738995.1|(12441544:1820)	301	1153	mge:2663	prophinder:43499	prophage	Acinetobacter baumannii ATCC 17978		104	1.000000e-22	40	DNA primase
protein:plasmid:122010	gi|137344792|gb|EBT57427.1|(1171:175)	171	576	mge:1069	pBc10987	plasmid	Bacillus cereus ATCC 10987		45	3.000000e-05	40	hypothetical protein
protein:proph:168764	gi|212703236|ref|ZP_03311364.1|(11601337:2452)	169	2689	mge:2303	prophinder:45760	prophage	Treponema denticola ATCC 35405		55	4.000000e-08	40	phage minor structural protein, putative
protein:proph:181871	gi|221134706|ref|ZP_03561009.1|(6259:263)	254	1153	mge:2663	prophinder:43499	prophage	Acinetobacter baumannii ATCC 17978		95	7.000000e-20	40	DNA primase
protein:vir:107398	gi|226940477|ref|YP_002795551.1|(730970:1940)	204	2052	mge:1537	BPP-1	virus	Bordetella		122	4.000000e-28	40	Bbp10
protein:vir:107790	gi|226940477|ref|YP_002795551.1|(730970:1940)	204	2052	mge:1673	BIP-1	virus	Bordetella bronchiseptica		122	4.000000e-28	40	lysin
protein:vir:98516	gi|226940477|ref|YP_002795551.1|(730970:1940)	204	2052	mge:1592	BMP-1	virus	Bordetella bronchiseptica		122	4.000000e-28	40	hypothetical protein predicted by GeneMark
protein:proph:181871	gi|228969344|ref|ZP_04130191.1|(243573:1025)	329	1153	mge:2663	prophinder:43499	prophage	Acinetobacter baumannii ATCC 17978		83	4.000000e-16	40	DNA primase
protein:proph:169161	gi|260655809|ref|ZP_05861278.1|(10501284:1500)	225	2047	mge:2317	prophinder:45385	prophage	Photobacterium profundum SS9		112	4.000000e-25	40	hypothetical protein
protein:proph:169161	gi|260655809|ref|ZP_05861278.1|(11351366:1500)	205	2047	mge:2317	prophinder:45385	prophage	Photobacterium profundum SS9		93	2.000000e-19	40	hypothetical protein
protein:plasmid:158381	gi|288561639|ref|YP_003429045.1|(276622:628)	347	1909	mge:1813	pMAQU01	plasmid	Marinobacter aquaeolei VT8		85	1.000000e-16	40	hypothetical protein
protein:plasmid:122010	gi|302668924|ref|YP_003832749.1|(302539:544)	237	576	mge:1069	pBc10987	plasmid	Bacillus cereus ATCC 10987		89	4.000000e-18	40	hypothetical protein
protein:proph:178244	gi|307545219|ref|YP_003897698.1|	192	2523	mge:2560	prophinder:43765	prophage	Herminiimonas arsenicoxydans		80	1.000000e-15	40	unknown prophage; (partial)
protein:plasmid:126406	gi|332304605|ref|YP_004432456.1|(10265:266)	256	1118	mge:1925	pBVIE03	plasmid	Burkholderia vietnamiensis G4		105	6.000000e-23	40	hypothetical protein
protein:vir:10165	gi|333369137|ref|ZP_08461271.1|(417746:784)	330	2576	mge:180	Stx2 converting bacteriophage II	virus	Escherichia coli; Escherichia coli O157:H7		97	2.000000e-20	40	hypothetical protein
protein:vir:2812	gi|333369137|ref|ZP_08461271.1|(417746:784)	330	2806	mge:59	Stx2 converting bacteriophage I	virus	Escherichia coli O157:H7 EDL933; Escherichia coli O157:H7		97	2.000000e-20	40	hypothetical protein
protein:vir:3316	gi|333369137|ref|ZP_08461271.1|(417746:784)	330	2806	mge:66	933W	virus	Escherichia coli O157:H7 EDL933		97	2.000000e-20	40	hypothetical protein
protein:vir:837	gi|333369137|ref|ZP_08461271.1|(417746:784)	330	2806	mge:16	VT2-Sa	virus	Escherichia coli O157:H7 EDL933; Escherichia coli O157:H7		97	2.000000e-20	40	hypothetical protein
protein:vir:9999	gi|333369137|ref|ZP_08461271.1|(417746:784)	330	2806	mge:179	Stx1 converting bacteriophage	virus	Escherichia coli; Escherichia coli O157:H7		97	2.000000e-20	40	hypothetical protein
protein:plasmid:126406	gi|85712065|ref|ZP_01043118.1|(2253:253)	252	1118	mge:1925	pBVIE03	plasmid	Burkholderia vietnamiensis G4		102	4.000000e-22	40	hypothetical protein
protein:plasmid:126406	gi|142045318|gb|ECV13641.1|(10263:265)	254	1118	mge:1925	pBVIE03	plasmid	Burkholderia vietnamiensis G4		104	8.000000e-23	39	hypothetical protein
protein:proph:181871	gi|149376567|ref|ZP_01894327.1|(5247:259)	243	1153	mge:2663	prophinder:43499	prophage	Acinetobacter baumannii ATCC 17978		75	5.000000e-14	39	DNA primase
protein:vir:107398	gi|260655809|ref|ZP_05861278.1|(11351366:1500)	205	2052	mge:1537	BPP-1	virus	Bordetella		106	2.000000e-23	39	Bbp10
protein:vir:107790	gi|260655809|ref|ZP_05861278.1|(11351366:1500)	205	2052	mge:1673	BIP-1	virus	Bordetella bronchiseptica		106	2.000000e-23	39	lysin
protein:vir:98516	gi|260655809|ref|ZP_05861278.1|(11351366:1500)	205	2052	mge:1592	BMP-1	virus	Bordetella bronchiseptica		106	2.000000e-23	39	hypothetical protein predicted by GeneMark
protein:proph:168764	gi|261365774|ref|ZP_05978657.1|(250422:423)	235	2689	mge:2303	prophinder:45760	prophage	Treponema denticola ATCC 35405		54	1.000000e-07	39	phage minor structural protein, putative
protein:plasmid:126406	gi|294142255|ref|YP_003558233.1|(3260:263)	258	1118	mge:1925	pBVIE03	plasmid	Burkholderia vietnamiensis G4		89	4.000000e-18	39	hypothetical protein
protein:proph:181871	gi|332304605|ref|YP_004432456.1|(10265:266)	256	1153	mge:2663	prophinder:43499	prophage	Acinetobacter baumannii ATCC 17978		100	2.000000e-21	39	DNA primase
protein:plasmid:158381	gi|338210739|ref|YP_004654788.1|(55290:300)	189	1909	mge:1813	pMAQU01	plasmid	Marinobacter aquaeolei VT8		54	1.000000e-07	39	hypothetical protein
protein:plasmid:126406	gi|94499259|ref|ZP_01305797.1|(4258:260)	255	1118	mge:1925	pBVIE03	plasmid	Burkholderia vietnamiensis G4		89	5.000000e-18	39	hypothetical protein
protein:proph:181871	gi|120556756|ref|YP_961107.1|	260	1153	mge:2663	prophinder:43499	prophage	Acinetobacter baumannii ATCC 17978		89	4.000000e-18	38	DNA primase
protein:vir:107398	gi|136020360|gb|EBL37427.1|	167	2052	mge:1537	BPP-1	virus	Bordetella		106	1.000000e-23	38	Bbp10
protein:vir:107790	gi|136020360|gb|EBL37427.1|	167	2052	mge:1673	BIP-1	virus	Bordetella bronchiseptica		106	1.000000e-23	38	lysin
protein:vir:98516	gi|136020360|gb|EBL37427.1|	167	2052	mge:1592	BMP-1	virus	Bordetella bronchiseptica		106	1.000000e-23	38	hypothetical protein predicted by GeneMark
protein:plasmid:126406	gi|142806930|gb|EDA72644.1|(8261:261)	254	1118	mge:1925	pBVIE03	plasmid	Burkholderia vietnamiensis G4		98	8.000000e-21	38	hypothetical protein
protein:proph:181871	gi|142806930|gb|EDA72644.1|(8261:261)	254	1153	mge:2663	prophinder:43499	prophage	Acinetobacter baumannii ATCC 17978		88	8.000000e-18	38	DNA primase
protein:plasmid:122010	gi|149376567|ref|ZP_01894327.1|(5247:259)	243	576	mge:1069	pBc10987	plasmid	Bacillus cereus ATCC 10987		73	3.000000e-13	38	hypothetical protein
protein:proph:168014	gi|149915016|ref|ZP_01903545.1|(15631812:5115)	236	2133	mge:2280	prophinder:42502	prophage	Yersinia pseudotuberculosis IP 32953		185	4.000000e-47	38	hypothetical protein
protein:plasmid:122010	gi|221134706|ref|ZP_03561009.1|(6259:263)	254	576	mge:1069	pBc10987	plasmid	Bacillus cereus ATCC 10987		83	3.000000e-16	38	hypothetical protein
protein:plasmid:126406	gi|221134706|ref|ZP_03561009.1|(6259:263)	254	1118	mge:1925	pBVIE03	plasmid	Burkholderia vietnamiensis G4		108	6.000000e-24	38	hypothetical protein
protein:plasmid:158381	gi|269138988|ref|YP_003295689.1|(153409:1535)	257	1909	mge:1813	pMAQU01	plasmid	Marinobacter aquaeolei VT8		144	9.000000e-35	38	hypothetical protein
protein:plasmid:158381	gi|281357131|ref|ZP_06243620.1|(12451499:2603)	255	1909	mge:1813	pMAQU01	plasmid	Marinobacter aquaeolei VT8		134	1.000000e-31	38	hypothetical protein
protein:proph:181871	gi|288561639|ref|YP_003429045.1|(276622:628)	347	1153	mge:2663	prophinder:43499	prophage	Acinetobacter baumannii ATCC 17978		74	3.000000e-13	38	DNA primase
protein:plasmid:158381	gi|319762397|ref|YP_004126334.1|(12131456:2867)	240	1909	mge:1813	pMAQU01	plasmid	Marinobacter aquaeolei VT8		150	9.000000e-37	38	hypothetical protein
protein:proph:169161	gi|329119234|ref|ZP_08247921.1|(8681078:2451)	211	2047	mge:2317	prophinder:45385	prophage	Photobacterium profundum SS9		112	2.000000e-25	38	hypothetical protein
protein:proph:181871	gi|333369137|ref|ZP_08461271.1|(417746:784)	330	1153	mge:2663	prophinder:43499	prophage	Acinetobacter baumannii ATCC 17978		94	3.000000e-19	38	DNA primase
protein:proph:169161	gi|334110301|ref|ZP_08484577.1|(580788:802)	194	2047	mge:2317	prophinder:45385	prophage	Photobacterium profundum SS9		91	9.000000e-19	38	hypothetical protein
protein:proph:181871	gi|338210739|ref|YP_004654788.1|(55290:300)	189	1153	mge:2663	prophinder:43499	prophage	Acinetobacter baumannii ATCC 17978		43	2.000000e-04	38	DNA primase
protein:proph:181871	gi|87119325|ref|ZP_01075223.1|(25277:279)	252	1153	mge:2663	prophinder:43499	prophage	Acinetobacter baumannii ATCC 17978		79	4.000000e-15	38	DNA primase
protein:proph:181871	gi|88799587|ref|ZP_01115163.1|(10261:264)	252	1153	mge:2663	prophinder:43499	prophage	Acinetobacter baumannii ATCC 17978		90	2.000000e-18	38	DNA primase
protein:plasmid:122010	gi|114563265|ref|YP_750778.1|(11300:300)	290	576	mge:1069	pBc10987	plasmid	Bacillus cereus ATCC 10987		79	4.000000e-15	37	hypothetical protein
protein:plasmid:158381	gi|114563265|ref|YP_750778.1|(11300:300)	290	1909	mge:1813	pMAQU01	plasmid	Marinobacter aquaeolei VT8		82	8.000000e-16	37	hypothetical protein
protein:proph:181871	gi|114563265|ref|YP_750778.1|(11300:300)	290	1153	mge:2663	prophinder:43499	prophage	Acinetobacter baumannii ATCC 17978		81	1.000000e-15	37	DNA primase
protein:proph:181871	gi|120536892|ref|YP_956950.1|(12961624:1909)	329	1153	mge:2663	prophinder:43499	prophage	Acinetobacter baumannii ATCC 17978		98	1.000000e-20	37	DNA primase
protein:proph:181874	gi|120536892|ref|YP_956950.1|(12961624:1909)	329	417	mge:2663	prophinder:43499	prophage	Acinetobacter baumannii ATCC 17978		132	4.000000e-31	37	hypothetical protein
protein:vir:10165	gi|120536892|ref|YP_956950.1|(12961624:1909)	329	2576	mge:180	Stx2 converting bacteriophage II	virus	Escherichia coli; Escherichia coli O157:H7		119	7.000000e-27	37	hypothetical protein
protein:vir:104398	gi|120536892|ref|YP_956950.1|(12961624:1909)	329	2783	mge:1471	86	virus	Escherichia coli		122	4.000000e-28	37	hypothetical protein
protein:vir:837	gi|120536892|ref|YP_956950.1|(12961624:1909)	329	2806	mge:16	VT2-Sa	virus	Escherichia coli O157:H7 EDL933; Escherichia coli O157:H7		119	6.000000e-27	37	hypothetical protein
protein:vir:9999	gi|120536892|ref|YP_956950.1|(12961624:1909)	329	2806	mge:179	Stx1 converting bacteriophage	virus	Escherichia coli; Escherichia coli O157:H7		119	6.000000e-27	37	hypothetical protein
protein:proph:169161	gi|135135168|gb|EBF71786.1|(82353:478)	252	2047	mge:2317	prophinder:45385	prophage	Photobacterium profundum SS9		127	2.000000e-29	37	hypothetical protein
protein:vir:107398	gi|137870274|gb|EBW47280.1|(17264:295)	224	2052	mge:1537	BPP-1	virus	Bordetella		122	3.000000e-28	37	Bbp10
protein:vir:107790	gi|137870274|gb|EBW47280.1|(17264:295)	224	2052	mge:1673	BIP-1	virus	Bordetella bronchiseptica		122	3.000000e-28	37	lysin
protein:vir:98516	gi|137870274|gb|EBW47280.1|(17264:295)	224	2052	mge:1592	BMP-1	virus	Bordetella bronchiseptica		122	3.000000e-28	37	hypothetical protein predicted by GeneMark
protein:plasmid:158381	gi|149915016|ref|ZP_01903545.1|(15631812:5115)	236	1909	mge:1813	pMAQU01	plasmid	Marinobacter aquaeolei VT8		125	3.000000e-29	37	hypothetical protein
protein:proph:181871	gi|163800453|ref|ZP_02194354.1|(11264:264)	254	1153	mge:2663	prophinder:43499	prophage	Acinetobacter baumannii ATCC 17978		85	7.000000e-17	37	DNA primase
protein:proph:181874	gi|190606601|ref|YP_001966420.1|(283526:1315)	244	417	mge:2663	prophinder:43499	prophage	Acinetobacter baumannii ATCC 17978		139	3.000000e-33	37	hypothetical protein
protein:plasmid:158381	gi|193076431|gb|ABO11084.2|(151422:445)	271	1909	mge:1813	pMAQU01	plasmid	Marinobacter aquaeolei VT8		136	2.000000e-32	37	hypothetical protein
protein:proph:168764	gi|226940477|ref|YP_002795551.1|(730970:1940)	204	2689	mge:2303	prophinder:45760	prophage	Treponema denticola ATCC 35405		62	3.000000e-10	37	phage minor structural protein, putative
protein:proph:169161	gi|261365774|ref|ZP_05978657.1|(250422:423)	235	2047	mge:2317	prophinder:45385	prophage	Photobacterium profundum SS9		103	2.000000e-22	37	hypothetical protein
protein:proph:169161	gi|282848887|ref|ZP_06258277.1|(13491641:2875)	269	2047	mge:2317	prophinder:45385	prophage	Photobacterium profundum SS9		101	1.000000e-21	37	hypothetical protein
protein:proph:181871	gi|294142255|ref|YP_003558233.1|(3260:263)	258	1153	mge:2663	prophinder:43499	prophage	Acinetobacter baumannii ATCC 17978		80	2.000000e-15	37	DNA primase
protein:proph:181871	gi|308050931|ref|YP_003914497.1|(8262:262)	255	1153	mge:2663	prophinder:43499	prophage	Acinetobacter baumannii ATCC 17978		84	2.000000e-16	37	DNA primase
protein:plasmid:122010	gi|332304605|ref|YP_004432456.1|(10265:266)	256	576	mge:1069	pBc10987	plasmid	Bacillus cereus ATCC 10987		78	1.000000e-14	37	hypothetical protein
protein:plasmid:158381	gi|333369137|ref|ZP_08461271.1|(417746:784)	330	1909	mge:1813	pMAQU01	plasmid	Marinobacter aquaeolei VT8		76	6.000000e-14	37	hypothetical protein
protein:proph:181871	gi|94499259|ref|ZP_01305797.1|(4258:260)	255	1153	mge:2663	prophinder:43499	prophage	Acinetobacter baumannii ATCC 17978		82	7.000000e-16	37	DNA primase
protein:proph:181871	gi|113970416|ref|YP_734209.1|(35290:292)	256	1153	mge:2663	prophinder:43499	prophage	Acinetobacter baumannii ATCC 17978		82	8.000000e-16	36	DNA primase
protein:vir:2812	gi|120536892|ref|YP_956950.1|(12961624:1909)	329	2806	mge:59	Stx2 converting bacteriophage I	virus	Escherichia coli O157:H7 EDL933; Escherichia coli O157:H7		118	8.000000e-27	36	hypothetical protein
protein:vir:3316	gi|120536892|ref|YP_956950.1|(12961624:1909)	329	2806	mge:66	933W	virus	Escherichia coli O157:H7 EDL933		118	8.000000e-27	36	hypothetical protein
protein:vir:107398	gi|134347335|gb|EBA80072.1|(1200:392)	199	2052	mge:1537	BPP-1	virus	Bordetella		123	2.000000e-28	36	Bbp10
protein:vir:107790	gi|134347335|gb|EBA80072.1|(1200:392)	199	2052	mge:1673	BIP-1	virus	Bordetella bronchiseptica		123	2.000000e-28	36	lysin
protein:vir:98516	gi|134347335|gb|EBA80072.1|(1200:392)	199	2052	mge:1592	BMP-1	virus	Bordetella bronchiseptica		123	2.000000e-28	36	hypothetical protein predicted by GeneMark
protein:proph:181871	gi|142223042|gb|ECW51491.1|(29276:276)	248	1153	mge:2663	prophinder:43499	prophage	Acinetobacter baumannii ATCC 17978		81	1.000000e-15	36	DNA primase
protein:plasmid:158381	gi|142771127|gb|EDA45963.1|(1195:375)	195	1909	mge:1813	pMAQU01	plasmid	Marinobacter aquaeolei VT8		107	1.000000e-23	36	hypothetical protein
protein:vir:107398	gi|143390799|gb|EDE70582.1|(26281:447)	225	2052	mge:1537	BPP-1	virus	Bordetella		151	6.000000e-37	36	Bbp10
protein:vir:107790	gi|143390799|gb|EDE70582.1|(26281:447)	225	2052	mge:1673	BIP-1	virus	Bordetella bronchiseptica		151	6.000000e-37	36	lysin
protein:vir:98516	gi|143390799|gb|EDE70582.1|(26281:447)	225	2052	mge:1592	BMP-1	virus	Bordetella bronchiseptica		151	6.000000e-37	36	hypothetical protein predicted by GeneMark
protein:proph:181874	gi|149915016|ref|ZP_01903545.1|(15631812:5115)	236	417	mge:2663	prophinder:43499	prophage	Acinetobacter baumannii ATCC 17978		130	2.000000e-30	36	hypothetical protein
protein:plasmid:122010	gi|152996317|ref|YP_001341152.1|(6249:249)	243	576	mge:1069	pBc10987	plasmid	Bacillus cereus ATCC 10987		70	2.000000e-12	36	hypothetical protein
protein:plasmid:126406	gi|152996317|ref|YP_001341152.1|(6249:249)	243	1118	mge:1925	pBVIE03	plasmid	Burkholderia vietnamiensis G4		84	2.000000e-16	36	hypothetical protein
protein:proph:168014	gi|193076431|gb|ABO11084.2|(151422:445)	271	2133	mge:2280	prophinder:42502	prophage	Yersinia pseudotuberculosis IP 32953		140	2.000000e-33	36	hypothetical protein
protein:vir:104398	gi|241589636|ref|YP_002979661.1|(236491:500)	253	2783	mge:1471	86	virus	Escherichia coli		140	2.000000e-33	36	hypothetical protein
protein:proph:181871	gi|260775873|ref|ZP_05884769.1|(11262:262)	252	1153	mge:2663	prophinder:43499	prophage	Acinetobacter baumannii ATCC 17978		86	5.000000e-17	36	DNA primase
protein:plasmid:158381	gi|269104751|ref|ZP_06157447.1|(12721532:2710)	259	1909	mge:1813	pMAQU01	plasmid	Marinobacter aquaeolei VT8		147	2.000000e-35	36	hypothetical protein
protein:plasmid:122010	gi|288561639|ref|YP_003429045.1|(276622:628)	347	576	mge:1069	pBc10987	plasmid	Bacillus cereus ATCC 10987		207	2.000000e-53	36	hypothetical protein
protein:vir:107398	gi|303327648|ref|ZP_07358088.1|(9391277:2339)	294	2052	mge:1537	BPP-1	virus	Bordetella		68	1.000000e-11	36	Bbp10
protein:vir:107790	gi|303327648|ref|ZP_07358088.1|(9391277:2339)	294	2052	mge:1673	BIP-1	virus	Bordetella bronchiseptica		68	1.000000e-11	36	lysin
protein:vir:98516	gi|303327648|ref|ZP_07358088.1|(9391277:2339)	294	2052	mge:1592	BMP-1	virus	Bordetella bronchiseptica		68	1.000000e-11	36	hypothetical protein predicted by GeneMark
protein:vir:10165	gi|313897977|ref|ZP_07831517.1|(276523:572)	244	2576	mge:180	Stx2 converting bacteriophage II	virus	Escherichia coli; Escherichia coli O157:H7		128	6.000000e-30	36	hypothetical protein
protein:vir:104398	gi|313897977|ref|ZP_07831517.1|(276523:572)	244	2783	mge:1471	86	virus	Escherichia coli		133	2.000000e-31	36	hypothetical protein
protein:vir:2812	gi|313897977|ref|ZP_07831517.1|(276523:572)	244	2806	mge:59	Stx2 converting bacteriophage I	virus	Escherichia coli O157:H7 EDL933; Escherichia coli O157:H7		128	7.000000e-30	36	hypothetical protein
protein:vir:3316	gi|313897977|ref|ZP_07831517.1|(276523:572)	244	2806	mge:66	933W	virus	Escherichia coli O157:H7 EDL933		128	7.000000e-30	36	hypothetical protein
protein:vir:837	gi|313897977|ref|ZP_07831517.1|(276523:572)	244	2806	mge:16	VT2-Sa	virus	Escherichia coli O157:H7 EDL933; Escherichia coli O157:H7		128	6.000000e-30	36	hypothetical protein
protein:vir:9999	gi|313897977|ref|ZP_07831517.1|(276523:572)	244	2806	mge:179	Stx1 converting bacteriophage	virus	Escherichia coli; Escherichia coli O157:H7		128	6.000000e-30	36	hypothetical protein
protein:proph:168014	gi|325103603|ref|YP_004273257.1|(46302:316)	219	2133	mge:2280	prophinder:42502	prophage	Yersinia pseudotuberculosis IP 32953		66	3.000000e-11	36	hypothetical protein
protein:proph:181874	gi|325914618|ref|ZP_08176959.1|(252522:527)	271	417	mge:2663	prophinder:43499	prophage	Acinetobacter baumannii ATCC 17978		153	2.000000e-37	36	hypothetical protein
protein:proph:181871	gi|338997685|ref|ZP_08636379.1|(6259:261)	254	1153	mge:2663	prophinder:43499	prophage	Acinetobacter baumannii ATCC 17978		89	4.000000e-18	36	DNA primase
protein:proph:181874	gi|51596166|ref|YP_070357.1|(10961367:2133)	256	417	mge:2663	prophinder:43499	prophage	Acinetobacter baumannii ATCC 17978		135	4.000000e-32	36	hypothetical protein
protein:proph:181871	gi|88859991|ref|ZP_01134630.1|(6261:262)	256	1153	mge:2663	prophinder:43499	prophage	Acinetobacter baumannii ATCC 17978		96	3.000000e-20	36	DNA primase
protein:proph:181871	gi|119774733|ref|YP_927473.1|(14295:298)	282	1153	mge:2663	prophinder:43499	prophage	Acinetobacter baumannii ATCC 17978		75	6.000000e-14	35	DNA primase
protein:proph:168014	gi|120536892|ref|YP_956950.1|(12961624:1909)	329	2133	mge:2280	prophinder:42502	prophage	Yersinia pseudotuberculosis IP 32953		120	2.000000e-27	35	hypothetical protein
protein:proph:181874	gi|126668031|ref|ZP_01738995.1|(12441544:1820)	301	417	mge:2663	prophinder:43499	prophage	Acinetobacter baumannii ATCC 17978		135	5.000000e-32	35	hypothetical protein
protein:plasmid:126406	gi|142223042|gb|ECW51491.1|(29276:276)	248	1118	mge:1925	pBVIE03	plasmid	Burkholderia vietnamiensis G4		84	2.000000e-16	35	hypothetical protein
protein:plasmid:122010	gi|142771127|gb|EDA45963.1|(1195:375)	195	576	mge:1069	pBc10987	plasmid	Bacillus cereus ATCC 10987		80	1.000000e-15	35	hypothetical protein
protein:plasmid:126406	gi|149376567|ref|ZP_01894327.1|(5247:259)	243	1118	mge:1925	pBVIE03	plasmid	Burkholderia vietnamiensis G4		77	2.000000e-14	35	hypothetical protein
protein:plasmid:158381	gi|152996317|ref|YP_001341152.1|(6249:249)	243	1909	mge:1813	pMAQU01	plasmid	Marinobacter aquaeolei VT8		92	6.000000e-19	35	hypothetical protein
protein:vir:10165	gi|193076431|gb|ABO11084.2|(151422:445)	271	2576	mge:180	Stx2 converting bacteriophage II	virus	Escherichia coli; Escherichia coli O157:H7		139	5.000000e-33	35	hypothetical protein
protein:vir:104398	gi|193076431|gb|ABO11084.2|(151422:445)	271	2783	mge:1471	86	virus	Escherichia coli		130	1.000000e-30	35	hypothetical protein
protein:vir:2812	gi|193076431|gb|ABO11084.2|(151422:445)	271	2806	mge:59	Stx2 converting bacteriophage I	virus	Escherichia coli O157:H7 EDL933; Escherichia coli O157:H7		138	6.000000e-33	35	hypothetical protein
protein:vir:3316	gi|193076431|gb|ABO11084.2|(151422:445)	271	2806	mge:66	933W	virus	Escherichia coli O157:H7 EDL933		138	6.000000e-33	35	hypothetical protein
protein:vir:837	gi|193076431|gb|ABO11084.2|(151422:445)	271	2806	mge:16	VT2-Sa	virus	Escherichia coli O157:H7 EDL933; Escherichia coli O157:H7		139	5.000000e-33	35	hypothetical protein
protein:vir:9999	gi|193076431|gb|ABO11084.2|(151422:445)	271	2806	mge:179	Stx1 converting bacteriophage	virus	Escherichia coli; Escherichia coli O157:H7		139	5.000000e-33	35	hypothetical protein
protein:plasmid:158381	gi|241589636|ref|YP_002979661.1|(236491:500)	253	1909	mge:1813	pMAQU01	plasmid	Marinobacter aquaeolei VT8		116	2.000000e-26	35	hypothetical protein
protein:vir:10165	gi|241589636|ref|YP_002979661.1|(236491:500)	253	2576	mge:180	Stx2 converting bacteriophage II	virus	Escherichia coli; Escherichia coli O157:H7		130	1.000000e-30	35	hypothetical protein
protein:vir:2812	gi|241589636|ref|YP_002979661.1|(236491:500)	253	2806	mge:59	Stx2 converting bacteriophage I	virus	Escherichia coli O157:H7 EDL933; Escherichia coli O157:H7		131	7.000000e-31	35	hypothetical protein
protein:vir:3316	gi|241589636|ref|YP_002979661.1|(236491:500)	253	2806	mge:66	933W	virus	Escherichia coli O157:H7 EDL933		131	7.000000e-31	35	hypothetical protein
protein:vir:837	gi|241589636|ref|YP_002979661.1|(236491:500)	253	2806	mge:16	VT2-Sa	virus	Escherichia coli O157:H7 EDL933; Escherichia coli O157:H7		131	9.000000e-31	35	hypothetical protein
protein:vir:9999	gi|241589636|ref|YP_002979661.1|(236491:500)	253	2806	mge:179	Stx1 converting bacteriophage	virus	Escherichia coli; Escherichia coli O157:H7		131	9.000000e-31	35	hypothetical protein
protein:proph:181874	gi|269104751|ref|ZP_06157447.1|(12721532:2710)	259	417	mge:2663	prophinder:43499	prophage	Acinetobacter baumannii ATCC 17978		130	2.000000e-30	35	hypothetical protein
protein:vir:10165	gi|302668924|ref|YP_003832749.1|(302539:544)	237	2576	mge:180	Stx2 converting bacteriophage II	virus	Escherichia coli; Escherichia coli O157:H7		133	2.000000e-31	35	hypothetical protein
protein:vir:837	gi|302668924|ref|YP_003832749.1|(302539:544)	237	2806	mge:16	VT2-Sa	virus	Escherichia coli O157:H7 EDL933; Escherichia coli O157:H7		133	2.000000e-31	35	hypothetical protein
protein:vir:9999	gi|302668924|ref|YP_003832749.1|(302539:544)	237	2806	mge:179	Stx1 converting bacteriophage	virus	Escherichia coli; Escherichia coli O157:H7		133	2.000000e-31	35	hypothetical protein
protein:proph:168764	gi|303327648|ref|ZP_07358088.1|(9391277:2339)	294	2689	mge:2303	prophinder:45760	prophage	Treponema denticola ATCC 35405		45	8.000000e-05	35	phage minor structural protein, putative
protein:proph:168014	gi|308050931|ref|YP_003914497.1|(8262:262)	255	2133	mge:2280	prophinder:42502	prophage	Yersinia pseudotuberculosis IP 32953		119	4.000000e-27	35	hypothetical protein
protein:proph:168014	gi|313897977|ref|ZP_07831517.1|(276523:572)	244	2133	mge:2280	prophinder:42502	prophage	Yersinia pseudotuberculosis IP 32953		131	6.000000e-31	35	hypothetical protein
protein:proph:181874	gi|315274348|gb|ADU03756.1|(11951467:2806)	273	417	mge:2663	prophinder:43499	prophage	Acinetobacter baumannii ATCC 17978		133	2.000000e-31	35	hypothetical protein
protein:proph:181874	gi|319762397|ref|YP_004126334.1|(12131456:2867)	240	417	mge:2663	prophinder:43499	prophage	Acinetobacter baumannii ATCC 17978		125	5.000000e-29	35	hypothetical protein
protein:proph:181871	gi|320535744|ref|ZP_08035830.1|(484834:837)	343	1153	mge:2663	prophinder:43499	prophage	Acinetobacter baumannii ATCC 17978		84	2.000000e-16	35	DNA primase
protein:plasmid:122010	gi|325103603|ref|YP_004273257.1|(46302:316)	219	576	mge:1069	pBc10987	plasmid	Bacillus cereus ATCC 10987		72	6.000000e-13	35	hypothetical protein
protein:plasmid:122010	gi|325914618|ref|ZP_08176959.1|(252522:527)	271	576	mge:1069	pBc10987	plasmid	Bacillus cereus ATCC 10987		69	6.000000e-12	35	hypothetical protein
protein:proph:168764	gi|329119234|ref|ZP_08247921.1|(8681078:2451)	211	2689	mge:2303	prophinder:45760	prophage	Treponema denticola ATCC 35405		65	6.000000e-11	35	phage minor structural protein, putative
protein:proph:181874	gi|333369137|ref|ZP_08461271.1|(417746:784)	330	417	mge:2663	prophinder:43499	prophage	Acinetobacter baumannii ATCC 17978		71	2.000000e-12	35	hypothetical protein
protein:plasmid:122010	gi|336450964|ref|ZP_08621410.1|(11266:269)	256	576	mge:1069	pBc10987	plasmid	Bacillus cereus ATCC 10987		80	2.000000e-15	35	hypothetical protein
protein:plasmid:126406	gi|338997685|ref|ZP_08636379.1|(6259:261)	254	1118	mge:1925	pBVIE03	plasmid	Burkholderia vietnamiensis G4		83	3.000000e-16	35	hypothetical protein
protein:plasmid:158381	gi|51596166|ref|YP_070357.1|(10961367:2133)	256	1909	mge:1813	pMAQU01	plasmid	Marinobacter aquaeolei VT8		125	6.000000e-29	35	hypothetical protein
protein:plasmid:122010	gi|85712065|ref|ZP_01043118.1|(2253:253)	252	576	mge:1069	pBc10987	plasmid	Bacillus cereus ATCC 10987		75	8.000000e-14	35	hypothetical protein
protein:plasmid:126406	gi|88799587|ref|ZP_01115163.1|(10261:264)	252	1118	mge:1925	pBVIE03	plasmid	Burkholderia vietnamiensis G4		86	4.000000e-17	35	hypothetical protein
protein:plasmid:122010	gi|113970416|ref|YP_734209.1|(35290:292)	256	576	mge:1069	pBc10987	plasmid	Bacillus cereus ATCC 10987		70	2.000000e-12	34	hypothetical protein
protein:vir:10165	gi|142045318|gb|ECV13641.1|(10263:265)	254	2576	mge:180	Stx2 converting bacteriophage II	virus	Escherichia coli; Escherichia coli O157:H7		113	2.000000e-25	34	hypothetical protein
protein:vir:2812	gi|142045318|gb|ECV13641.1|(10263:265)	254	2806	mge:59	Stx2 converting bacteriophage I	virus	Escherichia coli O157:H7 EDL933; Escherichia coli O157:H7		114	1.000000e-25	34	hypothetical protein
protein:vir:3316	gi|142045318|gb|ECV13641.1|(10263:265)	254	2806	mge:66	933W	virus	Escherichia coli O157:H7 EDL933		114	1.000000e-25	34	hypothetical protein
protein:vir:837	gi|142045318|gb|ECV13641.1|(10263:265)	254	2806	mge:16	VT2-Sa	virus	Escherichia coli O157:H7 EDL933; Escherichia coli O157:H7		113	2.000000e-25	34	hypothetical protein
protein:vir:9999	gi|142045318|gb|ECV13641.1|(10263:265)	254	2806	mge:179	Stx1 converting bacteriophage	virus	Escherichia coli; Escherichia coli O157:H7		113	2.000000e-25	34	hypothetical protein
protein:plasmid:158381	gi|190606601|ref|YP_001966420.1|(283526:1315)	244	1909	mge:1813	pMAQU01	plasmid	Marinobacter aquaeolei VT8		136	2.000000e-32	34	hypothetical protein
protein:proph:181871	gi|193076431|gb|ABO11084.2|(151422:445)	271	1153	mge:2663	prophinder:43499	prophage	Acinetobacter baumannii ATCC 17978		101	8.000000e-22	34	DNA primase
protein:proph:169161	gi|212703236|ref|ZP_03311364.1|(11601337:2452)	169	2047	mge:2317	prophinder:45385	prophage	Photobacterium profundum SS9		82	4.000000e-16	34	hypothetical protein
protein:proph:168014	gi|241589636|ref|YP_002979661.1|(236491:500)	253	2133	mge:2280	prophinder:42502	prophage	Yersinia pseudotuberculosis IP 32953		125	4.000000e-29	34	hypothetical protein
protein:plasmid:122010	gi|260775873|ref|ZP_05884769.1|(11262:262)	252	576	mge:1069	pBc10987	plasmid	Bacillus cereus ATCC 10987		80	2.000000e-15	34	hypothetical protein
protein:proph:181874	gi|288561639|ref|YP_003429045.1|(276622:628)	347	417	mge:2663	prophinder:43499	prophage	Acinetobacter baumannii ATCC 17978		71	1.000000e-12	34	hypothetical protein
protein:plasmid:122010	gi|294142255|ref|YP_003558233.1|(3260:263)	258	576	mge:1069	pBc10987	plasmid	Bacillus cereus ATCC 10987		72	6.000000e-13	34	hypothetical protein
protein:proph:181874	gi|302668924|ref|YP_003832749.1|(302539:544)	237	417	mge:2663	prophinder:43499	prophage	Acinetobacter baumannii ATCC 17978		132	3.000000e-31	34	hypothetical protein
protein:vir:104398	gi|302668924|ref|YP_003832749.1|(302539:544)	237	2783	mge:1471	86	virus	Escherichia coli		134	6.000000e-32	34	hypothetical protein
protein:vir:2812	gi|302668924|ref|YP_003832749.1|(302539:544)	237	2806	mge:59	Stx2 converting bacteriophage I	virus	Escherichia coli O157:H7 EDL933; Escherichia coli O157:H7		131	6.000000e-31	34	hypothetical protein
protein:vir:3316	gi|302668924|ref|YP_003832749.1|(302539:544)	237	2806	mge:66	933W	virus	Escherichia coli O157:H7 EDL933		131	6.000000e-31	34	hypothetical protein
protein:proph:167407	gi|307545219|ref|YP_003897698.1|	192	3401	mge:2266	prophinder:47015	prophage	Acidovorax avenae subsp. citrulli AAC00-1		60	1.000000e-09	34	hypothetical protein
protein:vir:93640	gi|307545219|ref|YP_003897698.1|	192	4602	mge:1470	Bcep22	virus	Burkholderia cepacia		64	9.000000e-11	34	Bcep22gp75
protein:plasmid:122010	gi|315126745|ref|YP_004068748.1|(8258:261)	251	576	mge:1069	pBc10987	plasmid	Bacillus cereus ATCC 10987		78	8.000000e-15	34	hypothetical protein
protein:proph:181871	gi|315126745|ref|YP_004068748.1|(8258:261)	251	1153	mge:2663	prophinder:43499	prophage	Acinetobacter baumannii ATCC 17978		83	3.000000e-16	34	DNA primase
protein:proph:181871	gi|325914618|ref|ZP_08176959.1|(252522:527)	271	1153	mge:2663	prophinder:43499	prophage	Acinetobacter baumannii ATCC 17978		84	2.000000e-16	34	DNA primase
protein:vir:10165	gi|332304605|ref|YP_004432456.1|(10265:266)	256	2576	mge:180	Stx2 converting bacteriophage II	virus	Escherichia coli; Escherichia coli O157:H7		113	2.000000e-25	34	hypothetical protein
protein:vir:2812	gi|332304605|ref|YP_004432456.1|(10265:266)	256	2806	mge:59	Stx2 converting bacteriophage I	virus	Escherichia coli O157:H7 EDL933; Escherichia coli O157:H7		115	6.000000e-26	34	hypothetical protein
protein:vir:3316	gi|332304605|ref|YP_004432456.1|(10265:266)	256	2806	mge:66	933W	virus	Escherichia coli O157:H7 EDL933		115	6.000000e-26	34	hypothetical protein
protein:vir:837	gi|332304605|ref|YP_004432456.1|(10265:266)	256	2806	mge:16	VT2-Sa	virus	Escherichia coli O157:H7 EDL933; Escherichia coli O157:H7		113	2.000000e-25	34	hypothetical protein
protein:vir:9999	gi|332304605|ref|YP_004432456.1|(10265:266)	256	2806	mge:179	Stx1 converting bacteriophage	virus	Escherichia coli; Escherichia coli O157:H7		113	2.000000e-25	34	hypothetical protein
protein:proph:168764	gi|334110301|ref|ZP_08484577.1|(545744:802)	157	2689	mge:2303	prophinder:45760	prophage	Treponema denticola ATCC 35405		46	2.000000e-05	34	phage minor structural protein, putative
protein:proph:168764	gi|54302257|ref|YP_132250.1|(8061030:2047)	286	2689	mge:2303	prophinder:45760	prophage	Treponema denticola ATCC 35405		65	6.000000e-11	34	phage minor structural protein, putative
protein:plasmid:122010	gi|87119325|ref|ZP_01075223.1|(25277:279)	252	576	mge:1069	pBc10987	plasmid	Bacillus cereus ATCC 10987		73	2.000000e-13	34	hypothetical protein
protein:plasmid:122010	gi|88859991|ref|ZP_01134630.1|(6261:262)	256	576	mge:1069	pBc10987	plasmid	Bacillus cereus ATCC 10987		75	7.000000e-14	34	hypothetical protein
protein:plasmid:122010	gi|94499259|ref|ZP_01305797.1|(4258:260)	255	576	mge:1069	pBc10987	plasmid	Bacillus cereus ATCC 10987		68	1.000000e-11	34	hypothetical protein
protein:proph:168014	gi|126668031|ref|ZP_01738995.1|(12441544:1820)	301	2133	mge:2280	prophinder:42502	prophage	Yersinia pseudotuberculosis IP 32953		127	1.000000e-29	33	hypothetical protein
protein:vir:107398	gi|135135168|gb|EBF71786.1|(82353:478)	252	2052	mge:1537	BPP-1	virus	Bordetella		103	1.000000e-22	33	Bbp10
protein:vir:107790	gi|135135168|gb|EBF71786.1|(82353:478)	252	2052	mge:1673	BIP-1	virus	Bordetella bronchiseptica		103	1.000000e-22	33	lysin
protein:vir:98516	gi|135135168|gb|EBF71786.1|(82353:478)	252	2052	mge:1592	BMP-1	virus	Bordetella bronchiseptica		103	1.000000e-22	33	hypothetical protein predicted by GeneMark
protein:vir:10165	gi|152996317|ref|YP_001341152.1|(6249:249)	243	2576	mge:180	Stx2 converting bacteriophage II	virus	Escherichia coli; Escherichia coli O157:H7		97	2.000000e-20	33	hypothetical protein
protein:vir:104398	gi|152996317|ref|YP_001341152.1|(6249:249)	243	2783	mge:1471	86	virus	Escherichia coli		99	6.000000e-21	33	hypothetical protein
protein:vir:2812	gi|152996317|ref|YP_001341152.1|(6249:249)	243	2806	mge:59	Stx2 converting bacteriophage I	virus	Escherichia coli O157:H7 EDL933; Escherichia coli O157:H7		97	2.000000e-20	33	hypothetical protein
protein:vir:3316	gi|152996317|ref|YP_001341152.1|(6249:249)	243	2806	mge:66	933W	virus	Escherichia coli O157:H7 EDL933		97	2.000000e-20	33	hypothetical protein
protein:vir:837	gi|152996317|ref|YP_001341152.1|(6249:249)	243	2806	mge:16	VT2-Sa	virus	Escherichia coli O157:H7 EDL933; Escherichia coli O157:H7		97	2.000000e-20	33	hypothetical protein
protein:vir:9999	gi|152996317|ref|YP_001341152.1|(6249:249)	243	2806	mge:179	Stx1 converting bacteriophage	virus	Escherichia coli; Escherichia coli O157:H7		97	2.000000e-20	33	hypothetical protein
protein:plasmid:139425	gi|169834814|ref|YP_001715764.1|	221	1229	mge:902	pMP118	plasmid	Lactobacillus salivarius subsp. salivarius UCC118		87	2.000000e-17	33	hypothetical protein
protein:plasmid:122010	gi|190606601|ref|YP_001966420.1|(283526:1315)	244	576	mge:1069	pBc10987	plasmid	Bacillus cereus ATCC 10987		115	5.000000e-26	33	hypothetical protein
protein:proph:168014	gi|260775873|ref|ZP_05884769.1|(11262:262)	252	2133	mge:2280	prophinder:42502	prophage	Yersinia pseudotuberculosis IP 32953		108	8.000000e-24	33	hypothetical protein
protein:proph:181874	gi|269138988|ref|YP_003295689.1|(153409:1535)	257	417	mge:2663	prophinder:43499	prophage	Acinetobacter baumannii ATCC 17978		136	2.000000e-32	33	hypothetical protein
protein:vir:107398	gi|282848887|ref|ZP_06258277.1|(13491641:2875)	269	2052	mge:1537	BPP-1	virus	Bordetella		91	1.000000e-18	33	Bbp10
protein:vir:107790	gi|282848887|ref|ZP_06258277.1|(13491641:2875)	269	2052	mge:1673	BIP-1	virus	Bordetella bronchiseptica		91	1.000000e-18	33	lysin
protein:vir:98516	gi|282848887|ref|ZP_06258277.1|(13491641:2875)	269	2052	mge:1592	BMP-1	virus	Bordetella bronchiseptica		91	1.000000e-18	33	hypothetical protein predicted by GeneMark
protein:proph:168014	gi|302668924|ref|YP_003832749.1|(302539:544)	237	2133	mge:2280	prophinder:42502	prophage	Yersinia pseudotuberculosis IP 32953		123	2.000000e-28	33	hypothetical protein
protein:proph:181871	gi|302668924|ref|YP_003832749.1|(302539:544)	237	1153	mge:2663	prophinder:43499	prophage	Acinetobacter baumannii ATCC 17978		99	4.000000e-21	33	DNA primase
protein:plasmid:122010	gi|308050931|ref|YP_003914497.1|(8262:262)	255	576	mge:1069	pBc10987	plasmid	Bacillus cereus ATCC 10987		86	6.000000e-17	33	hypothetical protein
protein:vir:10165	gi|308050931|ref|YP_003914497.1|(8262:262)	255	2576	mge:180	Stx2 converting bacteriophage II	virus	Escherichia coli; Escherichia coli O157:H7		112	6.000000e-25	33	hypothetical protein
protein:vir:104398	gi|308050931|ref|YP_003914497.1|(8262:262)	255	2783	mge:1471	86	virus	Escherichia coli		115	5.000000e-26	33	hypothetical protein
protein:vir:2812	gi|308050931|ref|YP_003914497.1|(8262:262)	255	2806	mge:59	Stx2 converting bacteriophage I	virus	Escherichia coli O157:H7 EDL933; Escherichia coli O157:H7		113	2.000000e-25	33	hypothetical protein
protein:vir:3316	gi|308050931|ref|YP_003914497.1|(8262:262)	255	2806	mge:66	933W	virus	Escherichia coli O157:H7 EDL933		113	2.000000e-25	33	hypothetical protein
protein:vir:837	gi|308050931|ref|YP_003914497.1|(8262:262)	255	2806	mge:16	VT2-Sa	virus	Escherichia coli O157:H7 EDL933; Escherichia coli O157:H7		112	4.000000e-25	33	hypothetical protein
protein:vir:9999	gi|308050931|ref|YP_003914497.1|(8262:262)	255	2806	mge:179	Stx1 converting bacteriophage	virus	Escherichia coli; Escherichia coli O157:H7		112	4.000000e-25	33	hypothetical protein
protein:plasmid:158381	gi|313897977|ref|ZP_07831517.1|(276523:572)	244	1909	mge:1813	pMAQU01	plasmid	Marinobacter aquaeolei VT8		122	3.000000e-28	33	hypothetical protein
protein:proph:181874	gi|320535744|ref|ZP_08035830.1|(484834:837)	343	417	mge:2663	prophinder:43499	prophage	Acinetobacter baumannii ATCC 17978		75	1.000000e-13	33	hypothetical protein
protein:proph:181871	gi|325103603|ref|YP_004273257.1|(46302:316)	219	1153	mge:2663	prophinder:43499	prophage	Acinetobacter baumannii ATCC 17978		62	5.000000e-10	33	DNA primase
protein:vir:10165	gi|325914618|ref|ZP_08176959.1|(252522:527)	271	2576	mge:180	Stx2 converting bacteriophage II	virus	Escherichia coli; Escherichia coli O157:H7		119	4.000000e-27	33	hypothetical protein
protein:vir:104398	gi|325914618|ref|ZP_08176959.1|(252522:527)	271	2783	mge:1471	86	virus	Escherichia coli		124	2.000000e-28	33	hypothetical protein
protein:vir:2812	gi|325914618|ref|ZP_08176959.1|(252522:527)	271	2806	mge:59	Stx2 converting bacteriophage I	virus	Escherichia coli O157:H7 EDL933; Escherichia coli O157:H7		119	3.000000e-27	33	hypothetical protein
protein:vir:3316	gi|325914618|ref|ZP_08176959.1|(252522:527)	271	2806	mge:66	933W	virus	Escherichia coli O157:H7 EDL933		119	3.000000e-27	33	hypothetical protein
protein:vir:837	gi|325914618|ref|ZP_08176959.1|(252522:527)	271	2806	mge:16	VT2-Sa	virus	Escherichia coli O157:H7 EDL933; Escherichia coli O157:H7		119	4.000000e-27	33	hypothetical protein
protein:vir:9999	gi|325914618|ref|ZP_08176959.1|(252522:527)	271	2806	mge:179	Stx1 converting bacteriophage	virus	Escherichia coli; Escherichia coli O157:H7		119	4.000000e-27	33	hypothetical protein
protein:proph:168764	gi|41179371:7001000	314	2689	mge:2303	prophinder:45760	prophage	Treponema denticola ATCC 35405		64	2.000000e-10	33	phage minor structural protein, putative
protein:proph:169161	gi|42526652|ref|NP_971750.1|(719937:2689)	288	2047	mge:2317	prophinder:45385	prophage	Photobacterium profundum SS9		70	3.000000e-12	33	hypothetical protein
protein:vir:107398	gi|42526652|ref|NP_971750.1|(719937:2689)	288	2052	mge:1537	BPP-1	virus	Bordetella		64	2.000000e-10	33	Bbp10
protein:vir:107790	gi|42526652|ref|NP_971750.1|(719937:2689)	288	2052	mge:1673	BIP-1	virus	Bordetella bronchiseptica		64	2.000000e-10	33	lysin
protein:vir:98516	gi|42526652|ref|NP_971750.1|(719937:2689)	288	2052	mge:1592	BMP-1	virus	Bordetella bronchiseptica		64	2.000000e-10	33	hypothetical protein predicted by GeneMark
protein:plasmid:158381	gi|51245843|ref|YP_065727.1|(13971681:3196)	284	1909	mge:1813	pMAQU01	plasmid	Marinobacter aquaeolei VT8		142	6.000000e-34	33	hypothetical protein
protein:proph:181874	gi|51245843|ref|YP_065727.1|(13971681:3196)	284	417	mge:2663	prophinder:43499	prophage	Acinetobacter baumannii ATCC 17978		121	8.000000e-28	33	hypothetical protein
protein:vir:104398	gi|85712065|ref|ZP_01043118.1|(2253:253)	252	2783	mge:1471	86	virus	Escherichia coli		103	2.000000e-22	33	hypothetical protein
protein:plasmid:126406	gi|87119325|ref|ZP_01075223.1|(25277:279)	252	1118	mge:1925	pBVIE03	plasmid	Burkholderia vietnamiensis G4		78	1.000000e-14	33	hypothetical protein
protein:vir:104398	gi|88799587|ref|ZP_01115163.1|(10261:264)	252	2783	mge:1471	86	virus	Escherichia coli		128	6.000000e-30	33	hypothetical protein
protein:proph:168014	gi|113970416|ref|YP_734209.1|(35290:292)	256	2133	mge:2280	prophinder:42502	prophage	Yersinia pseudotuberculosis IP 32953		101	8.000000e-22	32	hypothetical protein
protein:vir:2812	gi|113970416|ref|YP_734209.1|(35290:292)	256	2806	mge:59	Stx2 converting bacteriophage I	virus	Escherichia coli O157:H7 EDL933; Escherichia coli O157:H7		97	2.000000e-20	32	hypothetical protein
protein:vir:3316	gi|113970416|ref|YP_734209.1|(35290:292)	256	2806	mge:66	933W	virus	Escherichia coli O157:H7 EDL933		97	2.000000e-20	32	hypothetical protein
protein:vir:104398	gi|114563265|ref|YP_750778.1|(11300:300)	290	2783	mge:1471	86	virus	Escherichia coli		100	2.000000e-21	32	hypothetical protein
protein:plasmid:122010	gi|120556756|ref|YP_961107.1|	260	576	mge:1069	pBc10987	plasmid	Bacillus cereus ATCC 10987		70	2.000000e-12	32	hypothetical protein
protein:vir:10165	gi|138663503|gb|ECB14396.1|(1188:191)	188	2576	mge:180	Stx2 converting bacteriophage II	virus	Escherichia coli; Escherichia coli O157:H7		72	2.000000e-13	32	hypothetical protein
protein:vir:2812	gi|138663503|gb|ECB14396.1|(1188:191)	188	2806	mge:59	Stx2 converting bacteriophage I	virus	Escherichia coli O157:H7 EDL933; Escherichia coli O157:H7		71	8.000000e-13	32	hypothetical protein
protein:vir:3316	gi|138663503|gb|ECB14396.1|(1188:191)	188	2806	mge:66	933W	virus	Escherichia coli O157:H7 EDL933		71	8.000000e-13	32	hypothetical protein
protein:vir:837	gi|138663503|gb|ECB14396.1|(1188:191)	188	2806	mge:16	VT2-Sa	virus	Escherichia coli O157:H7 EDL933; Escherichia coli O157:H7		73	2.000000e-13	32	hypothetical protein
protein:vir:9999	gi|138663503|gb|ECB14396.1|(1188:191)	188	2806	mge:179	Stx1 converting bacteriophage	virus	Escherichia coli; Escherichia coli O157:H7		73	2.000000e-13	32	hypothetical protein
protein:vir:104398	gi|142045318|gb|ECV13641.1|(10263:265)	254	2783	mge:1471	86	virus	Escherichia coli		112	5.000000e-25	32	hypothetical protein
protein:plasmid:122010	gi|142223042|gb|ECW51491.1|(29276:276)	248	576	mge:1069	pBc10987	plasmid	Bacillus cereus ATCC 10987		77	1.000000e-14	32	hypothetical protein
protein:proph:181874	gi|142771127|gb|EDA45963.1|(1195:375)	195	417	mge:2663	prophinder:43499	prophage	Acinetobacter baumannii ATCC 17978		85	5.000000e-17	32	hypothetical protein
protein:plasmid:122010	gi|142806930|gb|EDA72644.1|(8261:261)	254	576	mge:1069	pBc10987	plasmid	Bacillus cereus ATCC 10987		69	3.000000e-12	32	hypothetical protein
protein:proph:181874	gi|152996317|ref|YP_001341152.1|(6249:249)	243	417	mge:2663	prophinder:43499	prophage	Acinetobacter baumannii ATCC 17978		97	1.000000e-20	32	hypothetical protein
protein:proph:168014	gi|163800453|ref|ZP_02194354.1|(11264:264)	254	2133	mge:2280	prophinder:42502	prophage	Yersinia pseudotuberculosis IP 32953		110	2.000000e-24	32	hypothetical protein
protein:vir:104398	gi|163800453|ref|ZP_02194354.1|(11264:264)	254	2783	mge:1471	86	virus	Escherichia coli		108	5.000000e-24	32	hypothetical protein
protein:plasmid:158381	gi|221134706|ref|ZP_03561009.1|(6259:263)	254	1909	mge:1813	pMAQU01	plasmid	Marinobacter aquaeolei VT8		111	9.000000e-25	32	hypothetical protein
protein:vir:104398	gi|221134706|ref|ZP_03561009.1|(6259:263)	254	2783	mge:1471	86	virus	Escherichia coli		134	7.000000e-32	32	hypothetical protein
protein:proph:181874	gi|241589636|ref|YP_002979661.1|(236491:500)	253	417	mge:2663	prophinder:43499	prophage	Acinetobacter baumannii ATCC 17978		108	6.000000e-24	32	hypothetical protein
protein:vir:104398	gi|260775873|ref|ZP_05884769.1|(11262:262)	252	2783	mge:1471	86	virus	Escherichia coli		97	2.000000e-20	32	hypothetical protein
protein:proph:181874	gi|281357131|ref|ZP_06243620.1|(12451499:2603)	255	417	mge:2663	prophinder:43499	prophage	Acinetobacter baumannii ATCC 17978		117	1.000000e-26	32	hypothetical protein
protein:vir:107398	gi|292670780|ref|ZP_06604206.1|(14981772:2882)	233	2052	mge:1537	BPP-1	virus	Bordetella		76	4.000000e-14	32	Bbp10
protein:vir:107790	gi|292670780|ref|ZP_06604206.1|(14981772:2882)	233	2052	mge:1673	BIP-1	virus	Bordetella bronchiseptica		76	4.000000e-14	32	lysin
protein:vir:98516	gi|292670780|ref|ZP_06604206.1|(14981772:2882)	233	2052	mge:1592	BMP-1	virus	Bordetella bronchiseptica		76	4.000000e-14	32	hypothetical protein predicted by GeneMark
protein:proph:181874	gi|313897977|ref|ZP_07831517.1|(276523:572)	244	417	mge:2663	prophinder:43499	prophage	Acinetobacter baumannii ATCC 17978		111	9.000000e-25	32	hypothetical protein
protein:plasmid:122010	gi|320535744|ref|ZP_08035830.1|(484834:837)	343	576	mge:1069	pBc10987	plasmid	Bacillus cereus ATCC 10987		113	4.000000e-25	32	hypothetical protein
protein:plasmid:158381	gi|320535744|ref|ZP_08035830.1|(484834:837)	343	1909	mge:1813	pMAQU01	plasmid	Marinobacter aquaeolei VT8		76	6.000000e-14	32	hypothetical protein
protein:plasmid:158381	gi|325914618|ref|ZP_08176959.1|(252522:527)	271	1909	mge:1813	pMAQU01	plasmid	Marinobacter aquaeolei VT8		116	2.000000e-26	32	hypothetical protein
protein:plasmid:112594	gi|333979806|ref|YP_004517751.1|(80263:276)	147	308	mge:769	pNG600	plasmid	Haloarcula marismortui ATCC 43049		38	4.000000e-03	32	LtrC-like protein
protein:proph:168014	gi|336450964|ref|ZP_08621410.1|(11266:269)	256	2133	mge:2280	prophinder:42502	prophage	Yersinia pseudotuberculosis IP 32953		113	3.000000e-25	32	hypothetical protein
protein:vir:104398	gi|336450964|ref|ZP_08621410.1|(11266:269)	256	2783	mge:1471	86	virus	Escherichia coli		102	3.000000e-22	32	hypothetical protein
protein:plasmid:158381	gi|85712065|ref|ZP_01043118.1|(2253:253)	252	1909	mge:1813	pMAQU01	plasmid	Marinobacter aquaeolei VT8		72	5.000000e-13	32	hypothetical protein
protein:vir:10165	gi|85712065|ref|ZP_01043118.1|(2253:253)	252	2576	mge:180	Stx2 converting bacteriophage II	virus	Escherichia coli; Escherichia coli O157:H7		96	3.000000e-20	32	hypothetical protein
protein:vir:2812	gi|85712065|ref|ZP_01043118.1|(2253:253)	252	2806	mge:59	Stx2 converting bacteriophage I	virus	Escherichia coli O157:H7 EDL933; Escherichia coli O157:H7		98	1.000000e-20	32	hypothetical protein
protein:vir:3316	gi|85712065|ref|ZP_01043118.1|(2253:253)	252	2806	mge:66	933W	virus	Escherichia coli O157:H7 EDL933		98	1.000000e-20	32	hypothetical protein
protein:vir:837	gi|85712065|ref|ZP_01043118.1|(2253:253)	252	2806	mge:16	VT2-Sa	virus	Escherichia coli O157:H7 EDL933; Escherichia coli O157:H7		96	3.000000e-20	32	hypothetical protein
protein:vir:9999	gi|85712065|ref|ZP_01043118.1|(2253:253)	252	2806	mge:179	Stx1 converting bacteriophage	virus	Escherichia coli; Escherichia coli O157:H7		96	3.000000e-20	32	hypothetical protein
protein:proph:168014	gi|88859991|ref|ZP_01134630.1|(6261:262)	256	2133	mge:2280	prophinder:42502	prophage	Yersinia pseudotuberculosis IP 32953		117	2.000000e-26	32	hypothetical protein
protein:vir:10165	gi|113970416|ref|YP_734209.1|(35290:292)	256	2576	mge:180	Stx2 converting bacteriophage II	virus	Escherichia coli; Escherichia coli O157:H7		95	7.000000e-20	31	hypothetical protein
protein:vir:104398	gi|113970416|ref|YP_734209.1|(35290:292)	256	2783	mge:1471	86	virus	Escherichia coli		97	1.000000e-20	31	hypothetical protein
protein:vir:837	gi|113970416|ref|YP_734209.1|(35290:292)	256	2806	mge:16	VT2-Sa	virus	Escherichia coli O157:H7 EDL933; Escherichia coli O157:H7		95	6.000000e-20	31	hypothetical protein
protein:vir:9999	gi|113970416|ref|YP_734209.1|(35290:292)	256	2806	mge:179	Stx1 converting bacteriophage	virus	Escherichia coli; Escherichia coli O157:H7		95	6.000000e-20	31	hypothetical protein
protein:vir:2812	gi|120556756|ref|YP_961107.1|	260	2806	mge:59	Stx2 converting bacteriophage I	virus	Escherichia coli O157:H7 EDL933; Escherichia coli O157:H7		108	7.000000e-24	31	hypothetical protein
protein:vir:3316	gi|120556756|ref|YP_961107.1|	260	2806	mge:66	933W	virus	Escherichia coli O157:H7 EDL933		108	7.000000e-24	31	hypothetical protein
protein:vir:104398	gi|126668031|ref|ZP_01738995.1|(12441544:1820)	301	2783	mge:1471	86	virus	Escherichia coli		119	4.000000e-27	31	hypothetical protein
protein:plasmid:122010	gi|137191980|gb|EBS71673.1|(25184:185)	157	576	mge:1069	pBc10987	plasmid	Bacillus cereus ATCC 10987		40	1.000000e-03	31	hypothetical protein
protein:proph:169161	gi|137870274|gb|EBW47280.1|(17264:295)	224	2047	mge:2317	prophinder:45385	prophage	Photobacterium profundum SS9		82	4.000000e-16	31	hypothetical protein
protein:proph:168014	gi|138663503|gb|ECB14396.1|(1188:191)	188	2133	mge:2280	prophinder:42502	prophage	Yersinia pseudotuberculosis IP 32953		79	2.000000e-15	31	hypothetical protein
protein:vir:104398	gi|138663503|gb|ECB14396.1|(1188:191)	188	2783	mge:1471	86	virus	Escherichia coli		79	4.000000e-15	31	hypothetical protein
protein:plasmid:122010	gi|142045318|gb|ECV13641.1|(10263:265)	254	576	mge:1069	pBc10987	plasmid	Bacillus cereus ATCC 10987		69	4.000000e-12	31	hypothetical protein
protein:proph:168014	gi|142806930|gb|EDA72644.1|(8261:261)	254	2133	mge:2280	prophinder:42502	prophage	Yersinia pseudotuberculosis IP 32953		100	2.000000e-21	31	hypothetical protein
protein:vir:104398	gi|142806930|gb|EDA72644.1|(8261:261)	254	2783	mge:1471	86	virus	Escherichia coli		101	1.000000e-21	31	hypothetical protein
protein:plasmid:158381	gi|149376567|ref|ZP_01894327.1|(5247:259)	243	1909	mge:1813	pMAQU01	plasmid	Marinobacter aquaeolei VT8		77	1.000000e-14	31	hypothetical protein
protein:proph:168014	gi|149376567|ref|ZP_01894327.1|(5247:259)	243	2133	mge:2280	prophinder:42502	prophage	Yersinia pseudotuberculosis IP 32953		97	1.000000e-20	31	hypothetical protein
protein:vir:10165	gi|163800453|ref|ZP_02194354.1|(11264:264)	254	2576	mge:180	Stx2 converting bacteriophage II	virus	Escherichia coli; Escherichia coli O157:H7		102	6.000000e-22	31	hypothetical protein
protein:vir:2812	gi|163800453|ref|ZP_02194354.1|(11264:264)	254	2806	mge:59	Stx2 converting bacteriophage I	virus	Escherichia coli O157:H7 EDL933; Escherichia coli O157:H7		103	2.000000e-22	31	hypothetical protein
protein:vir:3316	gi|163800453|ref|ZP_02194354.1|(11264:264)	254	2806	mge:66	933W	virus	Escherichia coli O157:H7 EDL933		103	2.000000e-22	31	hypothetical protein
protein:vir:837	gi|163800453|ref|ZP_02194354.1|(11264:264)	254	2806	mge:16	VT2-Sa	virus	Escherichia coli O157:H7 EDL933; Escherichia coli O157:H7		102	6.000000e-22	31	hypothetical protein
protein:vir:9999	gi|163800453|ref|ZP_02194354.1|(11264:264)	254	2806	mge:179	Stx1 converting bacteriophage	virus	Escherichia coli; Escherichia coli O157:H7		102	6.000000e-22	31	hypothetical protein
protein:plasmid:139425	gi|193076431|gb|ABO11084.2|(151422:445)	271	1229	mge:902	pMP118	plasmid	Lactobacillus salivarius subsp. salivarius UCC118		39	8.000000e-03	31	hypothetical protein
protein:proph:168014	gi|221134706|ref|ZP_03561009.1|(6259:263)	254	2133	mge:2280	prophinder:42502	prophage	Yersinia pseudotuberculosis IP 32953		122	4.000000e-28	31	hypothetical protein
protein:proph:181874	gi|221134706|ref|ZP_03561009.1|(6259:263)	254	417	mge:2663	prophinder:43499	prophage	Acinetobacter baumannii ATCC 17978		94	1.000000e-19	31	hypothetical protein
protein:vir:10165	gi|221134706|ref|ZP_03561009.1|(6259:263)	254	2576	mge:180	Stx2 converting bacteriophage II	virus	Escherichia coli; Escherichia coli O157:H7		122	6.000000e-28	31	hypothetical protein
protein:vir:2812	gi|221134706|ref|ZP_03561009.1|(6259:263)	254	2806	mge:59	Stx2 converting bacteriophage I	virus	Escherichia coli O157:H7 EDL933; Escherichia coli O157:H7		122	5.000000e-28	31	hypothetical protein
protein:vir:3316	gi|221134706|ref|ZP_03561009.1|(6259:263)	254	2806	mge:66	933W	virus	Escherichia coli O157:H7 EDL933		122	5.000000e-28	31	hypothetical protein
protein:vir:837	gi|221134706|ref|ZP_03561009.1|(6259:263)	254	2806	mge:16	VT2-Sa	virus	Escherichia coli O157:H7 EDL933; Escherichia coli O157:H7		122	6.000000e-28	31	hypothetical protein
protein:vir:9999	gi|221134706|ref|ZP_03561009.1|(6259:263)	254	2806	mge:179	Stx1 converting bacteriophage	virus	Escherichia coli; Escherichia coli O157:H7		122	6.000000e-28	31	hypothetical protein
protein:plasmid:139425	gi|229113621|ref|ZP_04243068.1|(326552:586)	215	1229	mge:902	pMP118	plasmid	Lactobacillus salivarius subsp. salivarius UCC118		70	1.000000e-12	31	hypothetical protein
protein:proph:168764	gi|282848887|ref|ZP_06258277.1|(13491641:2875)	269	2689	mge:2303	prophinder:45760	prophage	Treponema denticola ATCC 35405		53	4.000000e-07	31	phage minor structural protein, putative
protein:proph:169161	gi|292670780|ref|ZP_06604206.1|(14981772:2882)	233	2047	mge:2317	prophinder:45385	prophage	Photobacterium profundum SS9		84	1.000000e-16	31	hypothetical protein
protein:proph:168014	gi|294142255|ref|YP_003558233.1|(3260:263)	258	2133	mge:2280	prophinder:42502	prophage	Yersinia pseudotuberculosis IP 32953		100	1.000000e-21	31	hypothetical protein
protein:vir:107398	gi|303257573|ref|ZP_07343585.1|(10551314:2392)	241	2052	mge:1537	BPP-1	virus	Bordetella		103	2.000000e-22	31	Bbp10
protein:vir:107790	gi|303257573|ref|ZP_07343585.1|(10551314:2392)	241	2052	mge:1673	BIP-1	virus	Bordetella bronchiseptica		103	2.000000e-22	31	lysin
protein:vir:98516	gi|303257573|ref|ZP_07343585.1|(10551314:2392)	241	2052	mge:1592	BMP-1	virus	Bordetella bronchiseptica		103	2.000000e-22	31	hypothetical protein predicted by GeneMark
protein:vir:10165	gi|303258118|ref|ZP_07344126.1|(369718:1004)	350	2576	mge:180	Stx2 converting bacteriophage II	virus	Escherichia coli; Escherichia coli O157:H7		142	5.000000e-34	31	hypothetical protein
protein:vir:2812	gi|303258118|ref|ZP_07344126.1|(369718:1004)	350	2806	mge:59	Stx2 converting bacteriophage I	virus	Escherichia coli O157:H7 EDL933; Escherichia coli O157:H7		142	5.000000e-34	31	hypothetical protein
protein:vir:3316	gi|303258118|ref|ZP_07344126.1|(369718:1004)	350	2806	mge:66	933W	virus	Escherichia coli O157:H7 EDL933		142	5.000000e-34	31	hypothetical protein
protein:vir:837	gi|303258118|ref|ZP_07344126.1|(369718:1004)	350	2806	mge:16	VT2-Sa	virus	Escherichia coli O157:H7 EDL933; Escherichia coli O157:H7		142	5.000000e-34	31	hypothetical protein
protein:vir:9999	gi|303258118|ref|ZP_07344126.1|(369718:1004)	350	2806	mge:179	Stx1 converting bacteriophage	virus	Escherichia coli; Escherichia coli O157:H7		142	5.000000e-34	31	hypothetical protein
protein:plasmid:158381	gi|315274348|gb|ADU03756.1|(11951467:2806)	273	1909	mge:1813	pMAQU01	plasmid	Marinobacter aquaeolei VT8		129	4.000000e-30	31	hypothetical protein
protein:plasmid:158381	gi|325103603|ref|YP_004273257.1|(46302:316)	219	1909	mge:1813	pMAQU01	plasmid	Marinobacter aquaeolei VT8		87	1.000000e-17	31	hypothetical protein
protein:vir:104398	gi|325103603|ref|YP_004273257.1|(46302:316)	219	2783	mge:1471	86	virus	Escherichia coli		76	3.000000e-14	31	hypothetical protein
protein:proph:168014	gi|325914618|ref|ZP_08176959.1|(252522:527)	271	2133	mge:2280	prophinder:42502	prophage	Yersinia pseudotuberculosis IP 32953		122	3.000000e-28	31	hypothetical protein
protein:vir:104398	gi|332304605|ref|YP_004432456.1|(10265:266)	256	2783	mge:1471	86	virus	Escherichia coli		110	1.000000e-24	31	hypothetical protein
protein:plasmid:122010	gi|333369137|ref|ZP_08461271.1|(417746:784)	330	576	mge:1069	pBc10987	plasmid	Bacillus cereus ATCC 10987		135	5.000000e-32	31	hypothetical protein
protein:plasmid:158381	gi|336450964|ref|ZP_08621410.1|(11266:269)	256	1909	mge:1813	pMAQU01	plasmid	Marinobacter aquaeolei VT8		87	2.000000e-17	31	hypothetical protein
protein:vir:10165	gi|336450964|ref|ZP_08621410.1|(11266:269)	256	2576	mge:180	Stx2 converting bacteriophage II	virus	Escherichia coli; Escherichia coli O157:H7		97	2.000000e-20	31	hypothetical protein
protein:vir:2812	gi|336450964|ref|ZP_08621410.1|(11266:269)	256	2806	mge:59	Stx2 converting bacteriophage I	virus	Escherichia coli O157:H7 EDL933; Escherichia coli O157:H7		97	2.000000e-20	31	hypothetical protein
protein:vir:3316	gi|336450964|ref|ZP_08621410.1|(11266:269)	256	2806	mge:66	933W	virus	Escherichia coli O157:H7 EDL933		97	2.000000e-20	31	hypothetical protein
protein:vir:837	gi|336450964|ref|ZP_08621410.1|(11266:269)	256	2806	mge:16	VT2-Sa	virus	Escherichia coli O157:H7 EDL933; Escherichia coli O157:H7		97	2.000000e-20	31	hypothetical protein
protein:vir:9999	gi|336450964|ref|ZP_08621410.1|(11266:269)	256	2806	mge:179	Stx1 converting bacteriophage	virus	Escherichia coli; Escherichia coli O157:H7		97	2.000000e-20	31	hypothetical protein
protein:proph:168014	gi|338210739|ref|YP_004654788.1|(55290:300)	189	2133	mge:2280	prophinder:42502	prophage	Yersinia pseudotuberculosis IP 32953		63	2.000000e-10	31	hypothetical protein
protein:plasmid:122010	gi|338997685|ref|ZP_08636379.1|(6259:261)	254	576	mge:1069	pBc10987	plasmid	Bacillus cereus ATCC 10987		60	3.000000e-09	31	hypothetical protein
protein:proph:181874	gi|87119325|ref|ZP_01075223.1|(25277:279)	252	417	mge:2663	prophinder:43499	prophage	Acinetobacter baumannii ATCC 17978		96	5.000000e-20	31	hypothetical protein
protein:plasmid:122010	gi|88799587|ref|ZP_01115163.1|(10261:264)	252	576	mge:1069	pBc10987	plasmid	Bacillus cereus ATCC 10987		77	2.000000e-14	31	hypothetical protein
protein:vir:10165	gi|88799587|ref|ZP_01115163.1|(10261:264)	252	2576	mge:180	Stx2 converting bacteriophage II	virus	Escherichia coli; Escherichia coli O157:H7		115	5.000000e-26	31	hypothetical protein
protein:vir:2812	gi|88799587|ref|ZP_01115163.1|(10261:264)	252	2806	mge:59	Stx2 converting bacteriophage I	virus	Escherichia coli O157:H7 EDL933; Escherichia coli O157:H7		115	5.000000e-26	31	hypothetical protein
protein:vir:3316	gi|88799587|ref|ZP_01115163.1|(10261:264)	252	2806	mge:66	933W	virus	Escherichia coli O157:H7 EDL933		115	5.000000e-26	31	hypothetical protein
protein:vir:837	gi|88799587|ref|ZP_01115163.1|(10261:264)	252	2806	mge:16	VT2-Sa	virus	Escherichia coli O157:H7 EDL933; Escherichia coli O157:H7		115	4.000000e-26	31	hypothetical protein
protein:vir:9999	gi|88799587|ref|ZP_01115163.1|(10261:264)	252	2806	mge:179	Stx1 converting bacteriophage	virus	Escherichia coli; Escherichia coli O157:H7		115	4.000000e-26	31	hypothetical protein
protein:plasmid:158381	gi|113970416|ref|YP_734209.1|(35290:292)	256	1909	mge:1813	pMAQU01	plasmid	Marinobacter aquaeolei VT8		96	4.000000e-20	30	hypothetical protein
protein:proph:168014	gi|114563265|ref|YP_750778.1|(11300:300)	290	2133	mge:2280	prophinder:42502	prophage	Yersinia pseudotuberculosis IP 32953		102	6.000000e-22	30	hypothetical protein
protein:proph:168014	gi|119774733|ref|YP_927473.1|(14295:298)	282	2133	mge:2280	prophinder:42502	prophage	Yersinia pseudotuberculosis IP 32953		95	1.000000e-19	30	hypothetical protein
protein:vir:104398	gi|119774733|ref|YP_927473.1|(14295:298)	282	2783	mge:1471	86	virus	Escherichia coli		92	8.000000e-19	30	hypothetical protein
protein:plasmid:158381	gi|120556756|ref|YP_961107.1|	260	1909	mge:1813	pMAQU01	plasmid	Marinobacter aquaeolei VT8		79	5.000000e-15	30	hypothetical protein
protein:vir:10165	gi|120556756|ref|YP_961107.1|	260	2576	mge:180	Stx2 converting bacteriophage II	virus	Escherichia coli; Escherichia coli O157:H7		107	2.000000e-23	30	hypothetical protein
protein:vir:104398	gi|120556756|ref|YP_961107.1|	260	2783	mge:1471	86	virus	Escherichia coli		110	1.000000e-24	30	hypothetical protein
protein:vir:837	gi|120556756|ref|YP_961107.1|	260	2806	mge:16	VT2-Sa	virus	Escherichia coli O157:H7 EDL933; Escherichia coli O157:H7		107	2.000000e-23	30	hypothetical protein
protein:vir:9999	gi|120556756|ref|YP_961107.1|	260	2806	mge:179	Stx1 converting bacteriophage	virus	Escherichia coli; Escherichia coli O157:H7		107	2.000000e-23	30	hypothetical protein
protein:vir:10165	gi|126668031|ref|ZP_01738995.1|(12441544:1820)	301	2576	mge:180	Stx2 converting bacteriophage II	virus	Escherichia coli; Escherichia coli O157:H7		111	8.000000e-25	30	hypothetical protein
protein:vir:2812	gi|126668031|ref|ZP_01738995.1|(12441544:1820)	301	2806	mge:59	Stx2 converting bacteriophage I	virus	Escherichia coli O157:H7 EDL933; Escherichia coli O157:H7		111	8.000000e-25	30	hypothetical protein
protein:vir:3316	gi|126668031|ref|ZP_01738995.1|(12441544:1820)	301	2806	mge:66	933W	virus	Escherichia coli O157:H7 EDL933		111	8.000000e-25	30	hypothetical protein
protein:vir:837	gi|126668031|ref|ZP_01738995.1|(12441544:1820)	301	2806	mge:16	VT2-Sa	virus	Escherichia coli O157:H7 EDL933; Escherichia coli O157:H7		111	9.000000e-25	30	hypothetical protein
protein:vir:9999	gi|126668031|ref|ZP_01738995.1|(12441544:1820)	301	2806	mge:179	Stx1 converting bacteriophage	virus	Escherichia coli; Escherichia coli O157:H7		111	9.000000e-25	30	hypothetical protein
protein:proph:169161	gi|136020360|gb|EBL37427.1|	167	2047	mge:2317	prophinder:45385	prophage	Photobacterium profundum SS9		67	1.000000e-11	30	hypothetical protein
protein:proph:168014	gi|142045318|gb|ECV13641.1|(10263:265)	254	2133	mge:2280	prophinder:42502	prophage	Yersinia pseudotuberculosis IP 32953		99	4.000000e-21	30	hypothetical protein
protein:proph:168014	gi|142223042|gb|ECW51491.1|(29276:276)	248	2133	mge:2280	prophinder:42502	prophage	Yersinia pseudotuberculosis IP 32953		103	2.000000e-22	30	hypothetical protein
protein:vir:10165	gi|142223042|gb|ECW51491.1|(29276:276)	248	2576	mge:180	Stx2 converting bacteriophage II	virus	Escherichia coli; Escherichia coli O157:H7		95	8.000000e-20	30	hypothetical protein
protein:vir:104398	gi|142223042|gb|ECW51491.1|(29276:276)	248	2783	mge:1471	86	virus	Escherichia coli		95	6.000000e-20	30	hypothetical protein
protein:vir:2812	gi|142223042|gb|ECW51491.1|(29276:276)	248	2806	mge:59	Stx2 converting bacteriophage I	virus	Escherichia coli O157:H7 EDL933; Escherichia coli O157:H7		96	4.000000e-20	30	hypothetical protein
protein:vir:3316	gi|142223042|gb|ECW51491.1|(29276:276)	248	2806	mge:66	933W	virus	Escherichia coli O157:H7 EDL933		96	4.000000e-20	30	hypothetical protein
protein:vir:837	gi|142223042|gb|ECW51491.1|(29276:276)	248	2806	mge:16	VT2-Sa	virus	Escherichia coli O157:H7 EDL933; Escherichia coli O157:H7		95	8.000000e-20	30	hypothetical protein
protein:vir:9999	gi|142223042|gb|ECW51491.1|(29276:276)	248	2806	mge:179	Stx1 converting bacteriophage	virus	Escherichia coli; Escherichia coli O157:H7		95	8.000000e-20	30	hypothetical protein
protein:vir:10165	gi|149376567|ref|ZP_01894327.1|(5247:259)	243	2576	mge:180	Stx2 converting bacteriophage II	virus	Escherichia coli; Escherichia coli O157:H7		91	1.000000e-18	30	hypothetical protein
protein:vir:2812	gi|149376567|ref|ZP_01894327.1|(5247:259)	243	2806	mge:59	Stx2 converting bacteriophage I	virus	Escherichia coli O157:H7 EDL933; Escherichia coli O157:H7		91	1.000000e-18	30	hypothetical protein
protein:vir:3316	gi|149376567|ref|ZP_01894327.1|(5247:259)	243	2806	mge:66	933W	virus	Escherichia coli O157:H7 EDL933		91	1.000000e-18	30	hypothetical protein
protein:vir:837	gi|149376567|ref|ZP_01894327.1|(5247:259)	243	2806	mge:16	VT2-Sa	virus	Escherichia coli O157:H7 EDL933; Escherichia coli O157:H7		91	1.000000e-18	30	hypothetical protein
protein:vir:9999	gi|149376567|ref|ZP_01894327.1|(5247:259)	243	2806	mge:179	Stx1 converting bacteriophage	virus	Escherichia coli; Escherichia coli O157:H7		91	1.000000e-18	30	hypothetical protein
protein:proph:168014	gi|152996317|ref|YP_001341152.1|(6249:249)	243	2133	mge:2280	prophinder:42502	prophage	Yersinia pseudotuberculosis IP 32953		100	1.000000e-21	30	hypothetical protein
protein:plasmid:158381	gi|163800453|ref|ZP_02194354.1|(11264:264)	254	1909	mge:1813	pMAQU01	plasmid	Marinobacter aquaeolei VT8		96	3.000000e-20	30	hypothetical protein
protein:plasmid:126406	gi|239907128|ref|YP_002953869.1|(11181549:3195)	416	1118	mge:1925	pBVIE03	plasmid	Burkholderia vietnamiensis G4		155	6.000000e-38	30	hypothetical protein
protein:proph:168764	gi|260549517|ref|ZP_05823735.1|(8151085:2272)	271	2689	mge:2303	prophinder:45760	prophage	Treponema denticola ATCC 35405		58	1.000000e-08	30	phage minor structural protein, putative
protein:vir:107398	gi|260549517|ref|ZP_05823735.1|(8151085:2272)	271	2052	mge:1537	BPP-1	virus	Bordetella		124	1.000000e-28	30	Bbp10
protein:vir:107790	gi|260549517|ref|ZP_05823735.1|(8151085:2272)	271	2052	mge:1673	BIP-1	virus	Bordetella bronchiseptica		124	1.000000e-28	30	lysin
protein:vir:98516	gi|260549517|ref|ZP_05823735.1|(8151085:2272)	271	2052	mge:1592	BMP-1	virus	Bordetella bronchiseptica		124	1.000000e-28	30	hypothetical protein predicted by GeneMark
protein:proph:168764	gi|260655809|ref|ZP_05861278.1|(10501284:1500)	225	2689	mge:2303	prophinder:45760	prophage	Treponema denticola ATCC 35405		58	7.000000e-09	30	phage minor structural protein, putative
protein:plasmid:158381	gi|260775873|ref|ZP_05884769.1|(11262:262)	252	1909	mge:1813	pMAQU01	plasmid	Marinobacter aquaeolei VT8		94	1.000000e-19	30	hypothetical protein
protein:proph:181874	gi|260775873|ref|ZP_05884769.1|(11262:262)	252	417	mge:2663	prophinder:43499	prophage	Acinetobacter baumannii ATCC 17978		84	2.000000e-16	30	hypothetical protein
protein:vir:10165	gi|260775873|ref|ZP_05884769.1|(11262:262)	252	2576	mge:180	Stx2 converting bacteriophage II	virus	Escherichia coli; Escherichia coli O157:H7		91	9.000000e-19	30	hypothetical protein
protein:vir:2812	gi|260775873|ref|ZP_05884769.1|(11262:262)	252	2806	mge:59	Stx2 converting bacteriophage I	virus	Escherichia coli O157:H7 EDL933; Escherichia coli O157:H7		91	9.000000e-19	30	hypothetical protein
protein:vir:3316	gi|260775873|ref|ZP_05884769.1|(11262:262)	252	2806	mge:66	933W	virus	Escherichia coli O157:H7 EDL933		91	9.000000e-19	30	hypothetical protein
protein:vir:837	gi|260775873|ref|ZP_05884769.1|(11262:262)	252	2806	mge:16	VT2-Sa	virus	Escherichia coli O157:H7 EDL933; Escherichia coli O157:H7		92	8.000000e-19	30	hypothetical protein
protein:vir:9999	gi|260775873|ref|ZP_05884769.1|(11262:262)	252	2806	mge:179	Stx1 converting bacteriophage	virus	Escherichia coli; Escherichia coli O157:H7		92	8.000000e-19	30	hypothetical protein
protein:plasmid:126406	gi|283795255|ref|ZP_06344408.1|(268620:689)	352	1118	mge:1925	pBVIE03	plasmid	Burkholderia vietnamiensis G4		136	5.000000e-32	30	hypothetical protein
protein:proph:169161	gi|290968637|ref|ZP_06560175.1|	256	2047	mge:2317	prophinder:45385	prophage	Photobacterium profundum SS9		83	3.000000e-16	30	hypothetical protein
protein:plasmid:158381	gi|294142255|ref|YP_003558233.1|(3260:263)	258	1909	mge:1813	pMAQU01	plasmid	Marinobacter aquaeolei VT8		103	2.000000e-22	30	hypothetical protein
protein:proph:169161	gi|302339304|ref|YP_003804510.1|	213	2047	mge:2317	prophinder:45385	prophage	Photobacterium profundum SS9		50	2.000000e-06	30	hypothetical protein
protein:plasmid:158381	gi|302668924|ref|YP_003832749.1|(302539:544)	237	1909	mge:1813	pMAQU01	plasmid	Marinobacter aquaeolei VT8		108	7.000000e-24	30	hypothetical protein
protein:plasmid:158381	gi|308050931|ref|YP_003914497.1|(8262:262)	255	1909	mge:1813	pMAQU01	plasmid	Marinobacter aquaeolei VT8		88	8.000000e-18	30	hypothetical protein
protein:proph:168014	gi|315126745|ref|YP_004068748.1|(8258:261)	251	2133	mge:2280	prophinder:42502	prophage	Yersinia pseudotuberculosis IP 32953		99	5.000000e-21	30	hypothetical protein
protein:plasmid:126406	gi|325103603|ref|YP_004273257.1|(46302:316)	219	1118	mge:1925	pBVIE03	plasmid	Burkholderia vietnamiensis G4		57	2.000000e-08	30	hypothetical protein
protein:proph:181874	gi|325103603|ref|YP_004273257.1|(46302:316)	219	417	mge:2663	prophinder:43499	prophage	Acinetobacter baumannii ATCC 17978		62	5.000000e-10	30	hypothetical protein
protein:plasmid:158381	gi|332304605|ref|YP_004432456.1|(10265:266)	256	1909	mge:1813	pMAQU01	plasmid	Marinobacter aquaeolei VT8		99	6.000000e-21	30	hypothetical protein
protein:plasmid:139535	gi|333979014|ref|YP_004516959.1|(82270:282)	166	719	mge:1045	pCF10	plasmid	Enterococcus faecalis		49	4.000000e-06	30	PcfD
protein:plasmid:15608	gi|333979014|ref|YP_004516959.1|(82270:282)	166	719	mge:356	pTEF2	plasmid	Enterococcus faecalis V583		49	4.000000e-06	30	hypothetical protein
protein:plasmid:146977	gi|333979806|ref|YP_004517751.1|(80263:276)	147	347	mge:1973	pMFLV01	plasmid	Mycobacterium gilvum PYR-GCK		42	2.000000e-04	30	LtrC-like protein
protein:proph:181874	gi|336450964|ref|ZP_08621410.1|(11266:269)	256	417	mge:2663	prophinder:43499	prophage	Acinetobacter baumannii ATCC 17978		90	2.000000e-18	30	hypothetical protein
protein:vir:10165	gi|338210739|ref|YP_004654788.1|(55290:300)	189	2576	mge:180	Stx2 converting bacteriophage II	virus	Escherichia coli; Escherichia coli O157:H7		61	9.000000e-10	30	hypothetical protein
protein:vir:837	gi|338210739|ref|YP_004654788.1|(55290:300)	189	2806	mge:16	VT2-Sa	virus	Escherichia coli O157:H7 EDL933; Escherichia coli O157:H7		61	9.000000e-10	30	hypothetical protein
protein:vir:9999	gi|338210739|ref|YP_004654788.1|(55290:300)	189	2806	mge:179	Stx1 converting bacteriophage	virus	Escherichia coli; Escherichia coli O157:H7		61	9.000000e-10	30	hypothetical protein
protein:proph:168014	gi|85712065|ref|ZP_01043118.1|(2253:253)	252	2133	mge:2280	prophinder:42502	prophage	Yersinia pseudotuberculosis IP 32953		99	5.000000e-21	30	hypothetical protein
protein:vir:104398	gi|87119325|ref|ZP_01075223.1|(25277:279)	252	2783	mge:1471	86	virus	Escherichia coli		114	1.000000e-25	30	hypothetical protein
protein:proph:181874	gi|88859991|ref|ZP_01134630.1|(6261:262)	256	417	mge:2663	prophinder:43499	prophage	Acinetobacter baumannii ATCC 17978		97	1.000000e-20	30	hypothetical protein
protein:vir:10165	gi|88859991|ref|ZP_01134630.1|(6261:262)	256	2576	mge:180	Stx2 converting bacteriophage II	virus	Escherichia coli; Escherichia coli O157:H7		110	2.000000e-24	30	hypothetical protein
protein:vir:2812	gi|88859991|ref|ZP_01134630.1|(6261:262)	256	2806	mge:59	Stx2 converting bacteriophage I	virus	Escherichia coli O157:H7 EDL933; Escherichia coli O157:H7		110	2.000000e-24	30	hypothetical protein
protein:vir:3316	gi|88859991|ref|ZP_01134630.1|(6261:262)	256	2806	mge:66	933W	virus	Escherichia coli O157:H7 EDL933		110	2.000000e-24	30	hypothetical protein
protein:vir:837	gi|88859991|ref|ZP_01134630.1|(6261:262)	256	2806	mge:16	VT2-Sa	virus	Escherichia coli O157:H7 EDL933; Escherichia coli O157:H7		110	2.000000e-24	30	hypothetical protein
protein:vir:9999	gi|88859991|ref|ZP_01134630.1|(6261:262)	256	2806	mge:179	Stx1 converting bacteriophage	virus	Escherichia coli; Escherichia coli O157:H7		110	2.000000e-24	30	hypothetical protein
protein:vir:104398	gi|94499259|ref|ZP_01305797.1|(4258:260)	255	2783	mge:1471	86	virus	Escherichia coli		119	2.000000e-27	30	hypothetical protein
protein:vir:2812	gi|94499259|ref|ZP_01305797.1|(4258:260)	255	2806	mge:59	Stx2 converting bacteriophage I	virus	Escherichia coli O157:H7 EDL933; Escherichia coli O157:H7		111	1.000000e-24	30	hypothetical protein
protein:vir:3316	gi|94499259|ref|ZP_01305797.1|(4258:260)	255	2806	mge:66	933W	virus	Escherichia coli O157:H7 EDL933		111	1.000000e-24	30	hypothetical protein
protein:vir:10165	gi|114563265|ref|YP_750778.1|(11300:300)	290	2576	mge:180	Stx2 converting bacteriophage II	virus	Escherichia coli; Escherichia coli O157:H7		92	5.000000e-19	29	hypothetical protein
protein:vir:2812	gi|114563265|ref|YP_750778.1|(11300:300)	290	2806	mge:59	Stx2 converting bacteriophage I	virus	Escherichia coli O157:H7 EDL933; Escherichia coli O157:H7		94	2.000000e-19	29	hypothetical protein
protein:vir:3316	gi|114563265|ref|YP_750778.1|(11300:300)	290	2806	mge:66	933W	virus	Escherichia coli O157:H7 EDL933		94	2.000000e-19	29	hypothetical protein
protein:vir:837	gi|114563265|ref|YP_750778.1|(11300:300)	290	2806	mge:16	VT2-Sa	virus	Escherichia coli O157:H7 EDL933; Escherichia coli O157:H7		92	5.000000e-19	29	hypothetical protein
protein:vir:9999	gi|114563265|ref|YP_750778.1|(11300:300)	290	2806	mge:179	Stx1 converting bacteriophage	virus	Escherichia coli; Escherichia coli O157:H7		92	5.000000e-19	29	hypothetical protein
protein:vir:10165	gi|119774733|ref|YP_927473.1|(14295:298)	282	2576	mge:180	Stx2 converting bacteriophage II	virus	Escherichia coli; Escherichia coli O157:H7		89	6.000000e-18	29	hypothetical protein
protein:vir:2812	gi|119774733|ref|YP_927473.1|(14295:298)	282	2806	mge:59	Stx2 converting bacteriophage I	virus	Escherichia coli O157:H7 EDL933; Escherichia coli O157:H7		91	2.000000e-18	29	hypothetical protein
protein:vir:3316	gi|119774733|ref|YP_927473.1|(14295:298)	282	2806	mge:66	933W	virus	Escherichia coli O157:H7 EDL933		91	2.000000e-18	29	hypothetical protein
protein:vir:837	gi|119774733|ref|YP_927473.1|(14295:298)	282	2806	mge:16	VT2-Sa	virus	Escherichia coli O157:H7 EDL933; Escherichia coli O157:H7		89	6.000000e-18	29	hypothetical protein
protein:vir:9999	gi|119774733|ref|YP_927473.1|(14295:298)	282	2806	mge:179	Stx1 converting bacteriophage	virus	Escherichia coli; Escherichia coli O157:H7		89	6.000000e-18	29	hypothetical protein
protein:proph:168014	gi|120556756|ref|YP_961107.1|	260	2133	mge:2280	prophinder:42502	prophage	Yersinia pseudotuberculosis IP 32953		102	5.000000e-22	29	hypothetical protein
protein:proph:169161	gi|134347335|gb|EBA80072.1|(1200:392)	199	2047	mge:2317	prophinder:45385	prophage	Photobacterium profundum SS9		74	1.000000e-13	29	hypothetical protein
protein:proph:168764	gi|136020360|gb|EBL37427.1|	167	2689	mge:2303	prophinder:45760	prophage	Treponema denticola ATCC 35405		47	1.000000e-05	29	phage minor structural protein, putative
protein:vir:10165	gi|137344792|gb|EBT57427.1|(1171:175)	171	2576	mge:180	Stx2 converting bacteriophage II	virus	Escherichia coli; Escherichia coli O157:H7		50	1.000000e-06	29	hypothetical protein
protein:vir:104398	gi|137344792|gb|EBT57427.1|(1171:175)	171	2783	mge:1471	86	virus	Escherichia coli		59	4.000000e-09	29	hypothetical protein
protein:vir:2812	gi|137344792|gb|EBT57427.1|(1171:175)	171	2806	mge:59	Stx2 converting bacteriophage I	virus	Escherichia coli O157:H7 EDL933; Escherichia coli O157:H7		50	1.000000e-06	29	hypothetical protein
protein:vir:3316	gi|137344792|gb|EBT57427.1|(1171:175)	171	2806	mge:66	933W	virus	Escherichia coli O157:H7 EDL933		50	1.000000e-06	29	hypothetical protein
protein:vir:837	gi|137344792|gb|EBT57427.1|(1171:175)	171	2806	mge:16	VT2-Sa	virus	Escherichia coli O157:H7 EDL933; Escherichia coli O157:H7		50	1.000000e-06	29	hypothetical protein
protein:vir:9999	gi|137344792|gb|EBT57427.1|(1171:175)	171	2806	mge:179	Stx1 converting bacteriophage	virus	Escherichia coli; Escherichia coli O157:H7		50	1.000000e-06	29	hypothetical protein
protein:plasmid:158381	gi|142223042|gb|ECW51491.1|(29276:276)	248	1909	mge:1813	pMAQU01	plasmid	Marinobacter aquaeolei VT8		86	3.000000e-17	29	hypothetical protein
protein:proph:181874	gi|142223042|gb|ECW51491.1|(29276:276)	248	417	mge:2663	prophinder:43499	prophage	Acinetobacter baumannii ATCC 17978		90	3.000000e-18	29	hypothetical protein
protein:proph:169161	gi|143390799|gb|EDE70582.1|(26281:447)	225	2047	mge:2317	prophinder:45385	prophage	Photobacterium profundum SS9		84	1.000000e-16	29	hypothetical protein
protein:proph:181874	gi|149376567|ref|ZP_01894327.1|(5247:259)	243	417	mge:2663	prophinder:43499	prophage	Acinetobacter baumannii ATCC 17978		82	8.000000e-16	29	hypothetical protein
protein:vir:104398	gi|149376567|ref|ZP_01894327.1|(5247:259)	243	2783	mge:1471	86	virus	Escherichia coli		98	8.000000e-21	29	hypothetical protein
protein:proph:181874	gi|163800453|ref|ZP_02194354.1|(11264:264)	254	417	mge:2663	prophinder:43499	prophage	Acinetobacter baumannii ATCC 17978		88	7.000000e-18	29	hypothetical protein
protein:plasmid:139425	gi|168205401|ref|ZP_02631406.1|(288521:598)	213	1229	mge:902	pMP118	plasmid	Lactobacillus salivarius subsp. salivarius UCC118		84	2.000000e-16	29	hypothetical protein
protein:plasmid:121015	gi|258514689|ref|YP_003190911.1|(81257:293)	155	295	mge:1914	pOANT01	plasmid	Ochrobactrum anthropi ATCC 49188		37	7.000000e-03	29	domain of unknown function DUF1738
protein:proph:169161	gi|260549517|ref|ZP_05823735.1|(8151085:2272)	271	2047	mge:2317	prophinder:45385	prophage	Photobacterium profundum SS9		99	4.000000e-21	29	hypothetical protein
protein:proph:168764	gi|260655809|ref|ZP_05861278.1|(11351366:1500)	205	2689	mge:2303	prophinder:45760	prophage	Treponema denticola ATCC 35405		52	5.000000e-07	29	phage minor structural protein, putative
protein:vir:107398	gi|290968637|ref|ZP_06560175.1|	256	2052	mge:1537	BPP-1	virus	Bordetella		78	9.000000e-15	29	Bbp10
protein:vir:107790	gi|290968637|ref|ZP_06560175.1|	256	2052	mge:1673	BIP-1	virus	Bordetella bronchiseptica		78	9.000000e-15	29	lysin
protein:vir:98516	gi|290968637|ref|ZP_06560175.1|	256	2052	mge:1592	BMP-1	virus	Bordetella bronchiseptica		78	9.000000e-15	29	hypothetical protein predicted by GeneMark
protein:vir:10165	gi|294142255|ref|YP_003558233.1|(3260:263)	258	2576	mge:180	Stx2 converting bacteriophage II	virus	Escherichia coli; Escherichia coli O157:H7		90	3.000000e-18	29	hypothetical protein
protein:vir:104398	gi|294142255|ref|YP_003558233.1|(3260:263)	258	2783	mge:1471	86	virus	Escherichia coli		96	4.000000e-20	29	hypothetical protein
protein:vir:2812	gi|294142255|ref|YP_003558233.1|(3260:263)	258	2806	mge:59	Stx2 converting bacteriophage I	virus	Escherichia coli O157:H7 EDL933; Escherichia coli O157:H7		90	3.000000e-18	29	hypothetical protein
protein:vir:3316	gi|294142255|ref|YP_003558233.1|(3260:263)	258	2806	mge:66	933W	virus	Escherichia coli O157:H7 EDL933		90	3.000000e-18	29	hypothetical protein
protein:vir:837	gi|294142255|ref|YP_003558233.1|(3260:263)	258	2806	mge:16	VT2-Sa	virus	Escherichia coli O157:H7 EDL933; Escherichia coli O157:H7		90	3.000000e-18	29	hypothetical protein
protein:vir:9999	gi|294142255|ref|YP_003558233.1|(3260:263)	258	2806	mge:179	Stx1 converting bacteriophage	virus	Escherichia coli; Escherichia coli O157:H7		90	3.000000e-18	29	hypothetical protein
protein:proph:169161	gi|303257573|ref|ZP_07343585.1|(10551314:2392)	241	2047	mge:2317	prophinder:45385	prophage	Photobacterium profundum SS9		64	2.000000e-10	29	hypothetical protein
protein:plasmid:158381	gi|303258118|ref|ZP_07344126.1|(369718:1004)	350	1909	mge:1813	pMAQU01	plasmid	Marinobacter aquaeolei VT8		125	6.000000e-29	29	hypothetical protein
protein:proph:181874	gi|315126745|ref|YP_004068748.1|(8258:261)	251	417	mge:2663	prophinder:43499	prophage	Acinetobacter baumannii ATCC 17978		89	7.000000e-18	29	hypothetical protein
protein:vir:10165	gi|325103603|ref|YP_004273257.1|(46302:316)	219	2576	mge:180	Stx2 converting bacteriophage II	virus	Escherichia coli; Escherichia coli O157:H7		79	5.000000e-15	29	hypothetical protein
protein:vir:2812	gi|325103603|ref|YP_004273257.1|(46302:316)	219	2806	mge:59	Stx2 converting bacteriophage I	virus	Escherichia coli O157:H7 EDL933; Escherichia coli O157:H7		79	6.000000e-15	29	hypothetical protein
protein:vir:3316	gi|325103603|ref|YP_004273257.1|(46302:316)	219	2806	mge:66	933W	virus	Escherichia coli O157:H7 EDL933		79	6.000000e-15	29	hypothetical protein
protein:vir:837	gi|325103603|ref|YP_004273257.1|(46302:316)	219	2806	mge:16	VT2-Sa	virus	Escherichia coli O157:H7 EDL933; Escherichia coli O157:H7		78	6.000000e-15	29	hypothetical protein
protein:vir:9999	gi|325103603|ref|YP_004273257.1|(46302:316)	219	2806	mge:179	Stx1 converting bacteriophage	virus	Escherichia coli; Escherichia coli O157:H7		78	6.000000e-15	29	hypothetical protein
protein:proph:168014	gi|332304605|ref|YP_004432456.1|(10265:266)	256	2133	mge:2280	prophinder:42502	prophage	Yersinia pseudotuberculosis IP 32953		98	9.000000e-21	29	hypothetical protein
protein:proph:181874	gi|332304605|ref|YP_004432456.1|(10265:266)	256	417	mge:2663	prophinder:43499	prophage	Acinetobacter baumannii ATCC 17978		106	3.000000e-23	29	hypothetical protein
protein:plasmid:17184	gi|333979806|ref|YP_004517751.1|(80263:276)	147	355	mge:436	pMRC01	plasmid	Lactococcus lactis		45	3.000000e-05	29	LtrC
protein:proph:168764	gi|334110301|ref|ZP_08484577.1|(580788:802)	194	2689	mge:2303	prophinder:45760	prophage	Treponema denticola ATCC 35405		57	1.000000e-08	29	phage minor structural protein, putative
protein:plasmid:139425	gi|336053407|ref|YP_004558099.1|(290504:511)	203	1229	mge:902	pMP118	plasmid	Lactobacillus salivarius subsp. salivarius UCC118		82	3.000000e-16	29	hypothetical protein
protein:plasmid:126406	gi|338210739|ref|YP_004654788.1|(55290:300)	189	1118	mge:1925	pBVIE03	plasmid	Burkholderia vietnamiensis G4		43	2.000000e-04	29	hypothetical protein
protein:vir:104398	gi|338210739|ref|YP_004654788.1|(55290:300)	189	2783	mge:1471	86	virus	Escherichia coli		58	7.000000e-09	29	hypothetical protein
protein:vir:2812	gi|338210739|ref|YP_004654788.1|(55290:300)	189	2806	mge:59	Stx2 converting bacteriophage I	virus	Escherichia coli O157:H7 EDL933; Escherichia coli O157:H7		59	3.000000e-09	29	hypothetical protein
protein:vir:3316	gi|338210739|ref|YP_004654788.1|(55290:300)	189	2806	mge:66	933W	virus	Escherichia coli O157:H7 EDL933		59	3.000000e-09	29	hypothetical protein
protein:proph:168764	gi|338778634|gb|EGP43105.1|(7491007:2054)	231	2689	mge:2303	prophinder:45760	prophage	Treponema denticola ATCC 35405		62	4.000000e-10	29	phage minor structural protein, putative
protein:plasmid:158381	gi|338997685|ref|ZP_08636379.1|(6259:261)	254	1909	mge:1813	pMAQU01	plasmid	Marinobacter aquaeolei VT8		81	1.000000e-15	29	hypothetical protein
protein:vir:2812	gi|338997685|ref|ZP_08636379.1|(6259:261)	254	2806	mge:59	Stx2 converting bacteriophage I	virus	Escherichia coli O157:H7 EDL933; Escherichia coli O157:H7		98	7.000000e-21	29	hypothetical protein
protein:vir:3316	gi|338997685|ref|ZP_08636379.1|(6259:261)	254	2806	mge:66	933W	virus	Escherichia coli O157:H7 EDL933		98	7.000000e-21	29	hypothetical protein
protein:vir:2812	gi|87119325|ref|ZP_01075223.1|(25277:279)	252	2806	mge:59	Stx2 converting bacteriophage I	virus	Escherichia coli O157:H7 EDL933; Escherichia coli O157:H7		107	2.000000e-23	29	hypothetical protein
protein:vir:3316	gi|87119325|ref|ZP_01075223.1|(25277:279)	252	2806	mge:66	933W	virus	Escherichia coli O157:H7 EDL933		107	2.000000e-23	29	hypothetical protein
protein:proph:168014	gi|88799587|ref|ZP_01115163.1|(10261:264)	252	2133	mge:2280	prophinder:42502	prophage	Yersinia pseudotuberculosis IP 32953		112	5.000000e-25	29	hypothetical protein
protein:plasmid:158381	gi|88859991|ref|ZP_01134630.1|(6261:262)	256	1909	mge:1813	pMAQU01	plasmid	Marinobacter aquaeolei VT8		96	4.000000e-20	29	hypothetical protein
protein:vir:10165	gi|94499259|ref|ZP_01305797.1|(4258:260)	255	2576	mge:180	Stx2 converting bacteriophage II	virus	Escherichia coli; Escherichia coli O157:H7		109	3.000000e-24	29	hypothetical protein
protein:vir:837	gi|94499259|ref|ZP_01305797.1|(4258:260)	255	2806	mge:16	VT2-Sa	virus	Escherichia coli O157:H7 EDL933; Escherichia coli O157:H7		109	3.000000e-24	29	hypothetical protein
protein:vir:9999	gi|94499259|ref|ZP_01305797.1|(4258:260)	255	2806	mge:179	Stx1 converting bacteriophage	virus	Escherichia coli; Escherichia coli O157:H7		109	3.000000e-24	29	hypothetical protein
protein:proph:181874	gi|113970416|ref|YP_734209.1|(35290:292)	256	417	mge:2663	prophinder:43499	prophage	Acinetobacter baumannii ATCC 17978		79	5.000000e-15	28	hypothetical protein
protein:proph:181874	gi|114563265|ref|YP_750778.1|(11300:300)	290	417	mge:2663	prophinder:43499	prophage	Acinetobacter baumannii ATCC 17978		87	2.000000e-17	28	hypothetical protein
protein:plasmid:158381	gi|119774733|ref|YP_927473.1|(14295:298)	282	1909	mge:1813	pMAQU01	plasmid	Marinobacter aquaeolei VT8		79	5.000000e-15	28	hypothetical protein
protein:proph:181874	gi|120556756|ref|YP_961107.1|	260	417	mge:2663	prophinder:43499	prophage	Acinetobacter baumannii ATCC 17978		95	9.000000e-20	28	hypothetical protein
protein:proph:168014	gi|137344792|gb|EBT57427.1|(1171:175)	171	2133	mge:2280	prophinder:42502	prophage	Yersinia pseudotuberculosis IP 32953		57	1.000000e-08	28	hypothetical protein
protein:plasmid:158381	gi|138663503|gb|ECB14396.1|(1188:191)	188	1909	mge:1813	pMAQU01	plasmid	Marinobacter aquaeolei VT8		53	2.000000e-07	28	hypothetical protein
protein:proph:181874	gi|142045318|gb|ECV13641.1|(10263:265)	254	417	mge:2663	prophinder:43499	prophage	Acinetobacter baumannii ATCC 17978		87	2.000000e-17	28	hypothetical protein
protein:plasmid:158381	gi|142806930|gb|EDA72644.1|(8261:261)	254	1909	mge:1813	pMAQU01	plasmid	Marinobacter aquaeolei VT8		79	4.000000e-15	28	hypothetical protein
protein:vir:10165	gi|142806930|gb|EDA72644.1|(8261:261)	254	2576	mge:180	Stx2 converting bacteriophage II	virus	Escherichia coli; Escherichia coli O157:H7		95	6.000000e-20	28	hypothetical protein
protein:vir:2812	gi|142806930|gb|EDA72644.1|(8261:261)	254	2806	mge:59	Stx2 converting bacteriophage I	virus	Escherichia coli O157:H7 EDL933; Escherichia coli O157:H7		95	1.000000e-19	28	hypothetical protein
protein:vir:3316	gi|142806930|gb|EDA72644.1|(8261:261)	254	2806	mge:66	933W	virus	Escherichia coli O157:H7 EDL933		95	1.000000e-19	28	hypothetical protein
protein:vir:837	gi|142806930|gb|EDA72644.1|(8261:261)	254	2806	mge:16	VT2-Sa	virus	Escherichia coli O157:H7 EDL933; Escherichia coli O157:H7		95	8.000000e-20	28	hypothetical protein
protein:vir:9999	gi|142806930|gb|EDA72644.1|(8261:261)	254	2806	mge:179	Stx1 converting bacteriophage	virus	Escherichia coli; Escherichia coli O157:H7		95	8.000000e-20	28	hypothetical protein
protein:plasmid:122010	gi|163800453|ref|ZP_02194354.1|(11264:264)	254	576	mge:1069	pBc10987	plasmid	Bacillus cereus ATCC 10987		82	8.000000e-16	28	hypothetical protein
protein:plasmid:112594	gi|224369040|ref|YP_002603204.1|(75254:270)	153	308	mge:769	pNG600	plasmid	Haloarcula marismortui ATCC 43049		40	1.000000e-03	28	LtrC-like protein
protein:proph:181874	gi|294142255|ref|YP_003558233.1|(3260:263)	258	417	mge:2663	prophinder:43499	prophage	Acinetobacter baumannii ATCC 17978		85	7.000000e-17	28	hypothetical protein
protein:plasmid:122010	gi|303258118|ref|ZP_07344126.1|(369718:1004)	350	576	mge:1069	pBc10987	plasmid	Bacillus cereus ATCC 10987		95	1.000000e-19	28	hypothetical protein
protein:plasmid:158381	gi|315126745|ref|YP_004068748.1|(8258:261)	251	1909	mge:1813	pMAQU01	plasmid	Marinobacter aquaeolei VT8		90	3.000000e-18	28	hypothetical protein
protein:vir:104398	gi|315126745|ref|YP_004068748.1|(8258:261)	251	2783	mge:1471	86	virus	Escherichia coli		97	2.000000e-20	28	hypothetical protein
protein:vir:107398	gi|330837385|ref|YP_004412026.1|(584806:2082)	304	2052	mge:1537	BPP-1	virus	Bordetella		44	2.000000e-04	28	Bbp10
protein:vir:107790	gi|330837385|ref|YP_004412026.1|(584806:2082)	304	2052	mge:1673	BIP-1	virus	Bordetella bronchiseptica		44	2.000000e-04	28	lysin
protein:vir:98516	gi|330837385|ref|YP_004412026.1|(584806:2082)	304	2052	mge:1592	BMP-1	virus	Bordetella bronchiseptica		44	2.000000e-04	28	hypothetical protein predicted by GeneMark
protein:plasmid:127111	gi|333979014|ref|YP_004516959.1|(82270:282)	166	330	mge:1927	pLW1071	plasmid	Geobacillus thermodenitrificans NG80-2		41	7.000000e-04	28	LtrC
protein:plasmid:147586	gi|333979014|ref|YP_004516959.1|(82270:282)	166	574	mge:965	pUSA03	plasmid	Staphylococcus aureus subsp. aureus USA300		52	2.000000e-07	28	LtrC-like protein
protein:plasmid:28679	gi|333979014|ref|YP_004516959.1|(82270:282)	166	574	mge:624	pSK41	plasmid	Staphylococcus aureus		52	2.000000e-07	28	LtrC-like protein
protein:proph:168014	gi|338997685|ref|ZP_08636379.1|(6259:261)	254	2133	mge:2280	prophinder:42502	prophage	Yersinia pseudotuberculosis IP 32953		94	2.000000e-19	28	hypothetical protein
protein:proph:181874	gi|338997685|ref|ZP_08636379.1|(6259:261)	254	417	mge:2663	prophinder:43499	prophage	Acinetobacter baumannii ATCC 17978		91	1.000000e-18	28	hypothetical protein
protein:vir:10165	gi|338997685|ref|ZP_08636379.1|(6259:261)	254	2576	mge:180	Stx2 converting bacteriophage II	virus	Escherichia coli; Escherichia coli O157:H7		97	2.000000e-20	28	hypothetical protein
protein:vir:837	gi|338997685|ref|ZP_08636379.1|(6259:261)	254	2806	mge:16	VT2-Sa	virus	Escherichia coli O157:H7 EDL933; Escherichia coli O157:H7		97	2.000000e-20	28	hypothetical protein
protein:vir:9999	gi|338997685|ref|ZP_08636379.1|(6259:261)	254	2806	mge:179	Stx1 converting bacteriophage	virus	Escherichia coli; Escherichia coli O157:H7		97	2.000000e-20	28	hypothetical protein
protein:plasmid:139425	gi|343098022|emb|CCC86230.1|(295528:550)	213	1229	mge:902	pMP118	plasmid	Lactobacillus salivarius subsp. salivarius UCC118		64	1.000000e-10	28	hypothetical protein
protein:plasmid:158381	gi|87119325|ref|ZP_01075223.1|(25277:279)	252	1909	mge:1813	pMAQU01	plasmid	Marinobacter aquaeolei VT8		74	2.000000e-13	28	hypothetical protein
protein:vir:10165	gi|87119325|ref|ZP_01075223.1|(25277:279)	252	2576	mge:180	Stx2 converting bacteriophage II	virus	Escherichia coli; Escherichia coli O157:H7		105	5.000000e-23	28	hypothetical protein
protein:vir:837	gi|87119325|ref|ZP_01075223.1|(25277:279)	252	2806	mge:16	VT2-Sa	virus	Escherichia coli O157:H7 EDL933; Escherichia coli O157:H7		105	5.000000e-23	28	hypothetical protein
protein:vir:9999	gi|87119325|ref|ZP_01075223.1|(25277:279)	252	2806	mge:179	Stx1 converting bacteriophage	virus	Escherichia coli; Escherichia coli O157:H7		105	5.000000e-23	28	hypothetical protein
protein:vir:104398	gi|88859991|ref|ZP_01134630.1|(6261:262)	256	2783	mge:1471	86	virus	Escherichia coli		107	9.000000e-24	28	hypothetical protein
protein:plasmid:158381	gi|94499259|ref|ZP_01305797.1|(4258:260)	255	1909	mge:1813	pMAQU01	plasmid	Marinobacter aquaeolei VT8		92	8.000000e-19	28	hypothetical protein
protein:proph:168764	gi|135135168|gb|EBF71786.1|(82353:478)	252	2689	mge:2303	prophinder:45760	prophage	Treponema denticola ATCC 35405		52	6.000000e-07	27	phage minor structural protein, putative
protein:proph:181874	gi|137344792|gb|EBT57427.1|(1171:175)	171	417	mge:2663	prophinder:43499	prophage	Acinetobacter baumannii ATCC 17978		44	1.000000e-04	27	hypothetical protein
protein:plasmid:158381	gi|142045318|gb|ECV13641.1|(10263:265)	254	1909	mge:1813	pMAQU01	plasmid	Marinobacter aquaeolei VT8		80	3.000000e-15	27	hypothetical protein
protein:plasmid:139425	gi|142223042|gb|ECW51491.1|(29276:276)	248	1229	mge:902	pMP118	plasmid	Lactobacillus salivarius subsp. salivarius UCC118		41	1.000000e-03	27	hypothetical protein
protein:proph:181874	gi|142806930|gb|EDA72644.1|(8261:261)	254	417	mge:2663	prophinder:43499	prophage	Acinetobacter baumannii ATCC 17978		72	6.000000e-13	27	hypothetical protein
protein:plasmid:139425	gi|196048016|ref|ZP_03115194.1|(317546:569)	210	1229	mge:902	pMP118	plasmid	Lactobacillus salivarius subsp. salivarius UCC118		69	3.000000e-12	27	hypothetical protein
protein:plasmid:139425	gi|210616890|ref|ZP_03291271.1|(346551:565)	201	1229	mge:902	pMP118	plasmid	Lactobacillus salivarius subsp. salivarius UCC118		57	2.000000e-08	27	hypothetical protein
protein:vir:107398	gi|223557944|gb|ACM90951.1|	200	2052	mge:1537	BPP-1	virus	Bordetella		43	3.000000e-04	27	Bbp10
protein:vir:107790	gi|223557944|gb|ACM90951.1|	200	2052	mge:1673	BIP-1	virus	Bordetella bronchiseptica		43	3.000000e-04	27	lysin
protein:vir:98516	gi|223557944|gb|ACM90951.1|	200	2052	mge:1592	BMP-1	virus	Bordetella bronchiseptica		43	3.000000e-04	27	hypothetical protein predicted by GeneMark
protein:plasmid:139425	gi|228949804|ref|ZP_04112014.1|(321554:584)	214	1229	mge:902	pMP118	plasmid	Lactobacillus salivarius subsp. salivarius UCC118		70	2.000000e-12	27	hypothetical protein
protein:proph:181874	gi|308050931|ref|YP_003914497.1|(8262:262)	255	417	mge:2663	prophinder:43499	prophage	Acinetobacter baumannii ATCC 17978		86	4.000000e-17	27	hypothetical protein
protein:vir:10165	gi|315126745|ref|YP_004068748.1|(8258:261)	251	2576	mge:180	Stx2 converting bacteriophage II	virus	Escherichia coli; Escherichia coli O157:H7		97	2.000000e-20	27	hypothetical protein
protein:vir:2812	gi|315126745|ref|YP_004068748.1|(8258:261)	251	2806	mge:59	Stx2 converting bacteriophage I	virus	Escherichia coli O157:H7 EDL933; Escherichia coli O157:H7		99	6.000000e-21	27	hypothetical protein
protein:vir:3316	gi|315126745|ref|YP_004068748.1|(8258:261)	251	2806	mge:66	933W	virus	Escherichia coli O157:H7 EDL933		99	6.000000e-21	27	hypothetical protein
protein:vir:837	gi|315126745|ref|YP_004068748.1|(8258:261)	251	2806	mge:16	VT2-Sa	virus	Escherichia coli O157:H7 EDL933; Escherichia coli O157:H7		97	2.000000e-20	27	hypothetical protein
protein:vir:9999	gi|315126745|ref|YP_004068748.1|(8258:261)	251	2806	mge:179	Stx1 converting bacteriophage	virus	Escherichia coli; Escherichia coli O157:H7		97	2.000000e-20	27	hypothetical protein
protein:plasmid:17184	gi|333979014|ref|YP_004516959.1|(82270:282)	166	355	mge:436	pMRC01	plasmid	Lactococcus lactis		49	2.000000e-06	27	LtrC
protein:proph:181874	gi|338210739|ref|YP_004654788.1|(55290:300)	189	417	mge:2663	prophinder:43499	prophage	Acinetobacter baumannii ATCC 17978		61	6.000000e-10	27	hypothetical protein
protein:vir:104398	gi|338997685|ref|ZP_08636379.1|(6259:261)	254	2783	mge:1471	86	virus	Escherichia coli		97	1.000000e-20	27	hypothetical protein
protein:proph:168764	gi|46202268|ref|ZP_00208460.1|(1213:1237)	204	2689	mge:2303	prophinder:45760	prophage	Treponema denticola ATCC 35405		55	5.000000e-08	27	phage minor structural protein, putative
protein:proph:181874	gi|85712065|ref|ZP_01043118.1|(2253:253)	252	417	mge:2663	prophinder:43499	prophage	Acinetobacter baumannii ATCC 17978		75	9.000000e-14	27	hypothetical protein
protein:proph:168014	gi|87119325|ref|ZP_01075223.1|(25277:279)	252	2133	mge:2280	prophinder:42502	prophage	Yersinia pseudotuberculosis IP 32953		98	7.000000e-21	27	hypothetical protein
protein:plasmid:158381	gi|88799587|ref|ZP_01115163.1|(10261:264)	252	1909	mge:1813	pMAQU01	plasmid	Marinobacter aquaeolei VT8		78	7.000000e-15	27	hypothetical protein
protein:proph:168014	gi|94499259|ref|ZP_01305797.1|(4258:260)	255	2133	mge:2280	prophinder:42502	prophage	Yersinia pseudotuberculosis IP 32953		100	2.000000e-21	27	hypothetical protein
protein:proph:181874	gi|94499259|ref|ZP_01305797.1|(4258:260)	255	417	mge:2663	prophinder:43499	prophage	Acinetobacter baumannii ATCC 17978		100	1.000000e-21	27	hypothetical protein
protein:proph:181874	gi|119774733|ref|YP_927473.1|(14295:298)	282	417	mge:2663	prophinder:43499	prophage	Acinetobacter baumannii ATCC 17978		71	1.000000e-12	26	hypothetical protein
protein:proph:168014	gi|137191980|gb|EBS71673.1|(25184:185)	157	2133	mge:2280	prophinder:42502	prophage	Yersinia pseudotuberculosis IP 32953		50	1.000000e-06	26	hypothetical protein
protein:proph:181874	gi|138663503|gb|ECB14396.1|(1188:191)	188	417	mge:2663	prophinder:43499	prophage	Acinetobacter baumannii ATCC 17978		52	3.000000e-07	26	hypothetical protein
protein:plasmid:158381	gi|228969344|ref|ZP_04130191.1|(243573:1025)	329	1909	mge:1813	pMAQU01	plasmid	Marinobacter aquaeolei VT8		104	1.000000e-22	26	hypothetical protein
protein:plasmid:122010	gi|283795255|ref|ZP_06344408.1|(268620:689)	352	576	mge:1069	pBc10987	plasmid	Bacillus cereus ATCC 10987		97	2.000000e-20	26	hypothetical protein
protein:proph:168764	gi|302339304|ref|YP_003804510.1|	213	2689	mge:2303	prophinder:45760	prophage	Treponema denticola ATCC 35405		67	1.000000e-11	26	phage minor structural protein, putative
protein:plasmid:139425	gi|322691234|ref|YP_004220804.1|(274472:473)	166	1229	mge:902	pMP118	plasmid	Lactobacillus salivarius subsp. salivarius UCC118		54	8.000000e-08	26	hypothetical protein
protein:proph:168764	gi|330837385|ref|YP_004412026.1|(584806:2082)	304	2689	mge:2303	prophinder:45760	prophage	Treponema denticola ATCC 35405		48	1.000000e-05	26	phage minor structural protein, putative
protein:proph:181874	gi|88799587|ref|ZP_01115163.1|(10261:264)	252	417	mge:2663	prophinder:43499	prophage	Acinetobacter baumannii ATCC 17978		79	5.000000e-15	26	hypothetical protein
protein:plasmid:17184	gi|224369040|ref|YP_002603204.1|(75254:270)	153	355	mge:436	pMRC01	plasmid	Lactococcus lactis		42	3.000000e-04	25	LtrC
protein:proph:181874	gi|137191980|gb|EBS71673.1|(25184:185)	157	417	mge:2663	prophinder:43499	prophage	Acinetobacter baumannii ATCC 17978		39	2.000000e-03	24	hypothetical protein
protein:vir:10165	gi|137191980|gb|EBS71673.1|(25184:185)	157	2576	mge:180	Stx2 converting bacteriophage II	virus	Escherichia coli; Escherichia coli O157:H7		48	5.000000e-06	24	hypothetical protein
protein:vir:104398	gi|137191980|gb|EBS71673.1|(25184:185)	157	2783	mge:1471	86	virus	Escherichia coli		50	1.000000e-06	24	hypothetical protein
protein:vir:2812	gi|137191980|gb|EBS71673.1|(25184:185)	157	2806	mge:59	Stx2 converting bacteriophage I	virus	Escherichia coli O157:H7 EDL933; Escherichia coli O157:H7		49	3.000000e-06	24	hypothetical protein
protein:vir:3316	gi|137191980|gb|EBS71673.1|(25184:185)	157	2806	mge:66	933W	virus	Escherichia coli O157:H7 EDL933		49	3.000000e-06	24	hypothetical protein
protein:vir:837	gi|137191980|gb|EBS71673.1|(25184:185)	157	2806	mge:16	VT2-Sa	virus	Escherichia coli O157:H7 EDL933; Escherichia coli O157:H7		48	5.000000e-06	24	hypothetical protein
protein:vir:9999	gi|137191980|gb|EBS71673.1|(25184:185)	157	2806	mge:179	Stx1 converting bacteriophage	virus	Escherichia coli; Escherichia coli O157:H7		48	5.000000e-06	24	hypothetical protein
protein:proph:169161	gi|325971694|ref|YP_004247885.1|	208	2047	mge:2317	prophinder:45385	prophage	Photobacterium profundum SS9		45	4.000000e-05	24	hypothetical protein
protein:proph:168764	gi|137870274|gb|EBW47280.1|(17264:295)	224	2689	mge:2303	prophinder:45760	prophage	Treponema denticola ATCC 35405		44	1.000000e-04	23	phage minor structural protein, putative
protein:proph:168764	gi|143390799|gb|EDE70582.1|(26281:447)	225	2689	mge:2303	prophinder:45760	prophage	Treponema denticola ATCC 35405		42	4.000000e-04	23	phage minor structural protein, putative
protein:proph:169161	gi|330837124:575875	301	2047	mge:2317	prophinder:45385	prophage	Photobacterium profundum SS9		39	1.000000e-02	23	hypothetical protein
protein:vir:104398	gi|169834814|ref|YP_001715764.1|	221	2783	mge:1471	86	virus	Escherichia coli		39	5.000000e-03	22	hypothetical protein
protein:plasmid:139425	gi|240047480|ref|YP_002960868.1|(226480:627)	235	1229	mge:902	pMP118	plasmid	Lactobacillus salivarius subsp. salivarius UCC118		57	1.000000e-08	22	hypothetical protein
protein:proph:168764	gi|330837124:575875	301	2689	mge:2303	prophinder:45760	prophage	Treponema denticola ATCC 35405		55	1.000000e-07	22	phage minor structural protein, putative
	gi|126661473|ref|ZP_01732528.1|(7251:471)
	gi|136199725|gb|EBM55135.1|(33222:229)
	gi|136474110|gb|EBO39658.1|(28219:219)
	gi|136819193|gb|EBQ61629.1|
	gi|140968715|gb|ECO73670.1|(81236:264)
	gi|144016282|gb|EDI26450.1|(663876:1325)
	gi|197935890|ref|YP_002213726.1|
	gi|212703236|ref|ZP_03311364.1|(10101227:2452)
	gi|225155137|ref|ZP_03723632.1|
	gi|227872114|ref|ZP_03990486.1|
	gi|297618189|ref|YP_003703348.1|
	gi|333996733|ref|YP_004529345.1|
